# Supplementary material for: Chlorophyll fluorescence analysis in diverse rice varieties reveals the positive correlation between the seedlings salt tolerance and photosynthetic efficiency
Source: BMC Plant Biol. 2019 Sep 13;19:403. doi: 10.1186/s12870-019-1983-8 (PMC6743182; doi:10.1186/s12870-019-1983-8)
Supplement: Supplementary file 2 — Table S2. The quantum yield calculated from the ratio of treatment to control (T/C) values of each parameter in eight varieties (XLSX 14 kb) [file 12870_2019_1983_MOESM2_ESM.xlsx]

## Sheet: TableS2-quantum yield
Table S2: The quantum yield calculated from the ratio of treatment to control (T/C) for each parameter in eight varieties
Fm (T/C ratio)	149	223	245	8777	IR28	IR64	IR66946	Nona Bokra
8	1.18851	1.16009	1.16182	0.962498	0.853964	0.875183	1.22438	0.723999
9	0.849454	0.888626	0.805813	0.445668	0.826657	0.768733	1.3668	0.751076
10	0.716102	0.810354	0.371231	0.150409	0.293878	0.218073	1.15544	0.825339
11	0.234371	0.275113	0	0	0	0	0.95283	0.891604
Fv/Fm (T/C ratio)	149	223	245	8777	IR28	IR64	IR66946	Nona Bokra
8	0.985753	1.01295	1.03549	0.916717	1.04725	0.999861	1.01073	0.87016
9	0.911971	0.799819	0.922999	0.88558	0.743979	0.598511	0.988578	0.843872
10	0.796124	0.893915	0.489393	0.000197403	0.0582429	0.0611602	1.00593	0.945496
11	0.0616743	0.314825	0	0	0	0	0.971881	0.71023
PSII (T/C ratio)	149	223	245	8777	IR28	IR64	IR66946	Nona Bokra
8	0.797673	1.11622	1.34934	0.776543	0.738721	0.87933	1.08423	1.11788
9	0.277796	0.631334	0.986722	0.711543	0.593711	0.264327	0.722459	0.850397
10	0.187836	0.867316	0.446118	0.0550895	-0.0739772	0.111619	0.858045	0.517264
11	-0.100695	0.017003	0	0	0	0	0.489789	0.340038
Y(II) (T/C ratio)	149	223	245	8777	IR28	IR64	IR66946	Nona Bokra
8	0.891286	0.99942	1.16046	0.789462	0.764845	0.858318	1.09785	1.03631
9	0.571927	0.419477	0.959784	0.522841	0.328107	0.262512	0.773884	0.759109
10	0.274161	0.583874	0.444122	0.0323758	0.00563172	0.139315	0.521935	0.465718
11	-0.0955248	0.0663331	0	0	0	0	0.514737	0.354428
Y(NPQ) (T/C ratio)	149	223	245	8777	IR28	IR64	IR66946	Nona Bokra
8	1.14934	0.995315	0.933304	1.06526	0.964427	0.967347	0.949363	0.813351
9	1.44016	1.11981	0.914695	1.26482	0.894781	1.08823	1.24924	0.99202
10	2.03741	1.15565	0.633022	0.365878	0.384979	0.551797	1.43648	1.11154
11	0.61519	0.496087	0	0	0	0	1.5316	1.48438
Y(NO) (T/C ratio)	149	223	245	8777	IR28	IR64	IR66946	Nona Bokra
8	0.896253	1.00959	0.991982	1.09588	1.22092	1.18652	0.952437	1.22322
9	0.977524	1.39882	1.2027	1.22406	1.65103	1.73138	0.975771	1.26858
10	1.05348	1.14842	2.09463	2.75171	2.66643	2.5874	1.23062	1.45133
11	2.87647	3.07414	4.18762	3.16542	2.81381	3.2161	1.1082	1.36827
F0 (T/C ratio)	149	223	245	8777	IR28	IR64	IR66946	Nona Bokra
8	1.24844	1.10531	1.03059	1.20635	0.768778	0.875527	1.17942	0.992943
9	1.12872	1.61608	1.01594	0.612202	1.37445	1.84161	1.42441	1.16433
10	1.24696	1.15737	1.06371	0.640232	1.07265	0.868142	1.13123	0.981868
11	0.972437	1.03083	0	0	0	0	1.04852	1.8692
F0 (T/C ratio)	149	223	245	8777	IR28	IR64	IR66946	Nona Bokra
8	1.24844	1.10531	1.03059	1.20635	0.768778	0.875527	1.17942	0.992943
9	1.12872	1.61608	1.01594	0.612202	1.37445	1.84161	1.42441	1.16433
10	1.24696	1.15737	1.06371	0.640232	1.07265	0.868142	1.13123	0.981868
11	0.972437	1.03083	0	0	0	0	1.04852	1.8692
NPQ (T/C ratio)	149	223	245	8777	IR28	IR64	IR66946	Nona Bokra
8	1.34625	0.994389	1.07587	0.894256	1.34908	0.976796	0.890521	0.485555
9	1.29431	0.821603	0.739206	0.943597	0.634149	0.620445	1.37179	0.687608
10	1.80879	0.929204	0.26686	0.0441974	0.118635	0.167088	1.34073	0.838417
11	0.212742	0.266256	0	0	0	0	1.54777	1.22224
