# Supplementary material for: Chlorophyll fluorescence analysis in diverse rice varieties reveals the positive correlation between the seedlings salt tolerance and photosynthetic efficiency
Source: BMC Plant Biol. 2019 Sep 13;19:403. doi: 10.1186/s12870-019-1983-8 (PMC6743182; doi:10.1186/s12870-019-1983-8)
Supplement: Supplementary file 3 — Table S3. Chlorophyll fluorescence and injury score of 232 accessions and their subpopulation assignment (XLSX 33 kb) [file 12870_2019_1983_MOESM3_ESM.xlsx]

## Sheet: TableS3_232_ChlF_traits
Table S3: Chlorophyll fluorescence and injury score of 232 accessions and their subpopulation assignment.
ID	Sub-population	latitude	longitude	F0	Fm	Fv/Fm	£XPSII	qL	NPQ	Injury score
3	IND	27.9025	116.873	0.119933	0.211933	0.434099	0.0445829	0.0927052	0.523969	5
5	ARO	30.4727	75.3442	0.110967	0.442	0.748944	0.200303	0.240825	1.86827	7
6	AUS	22.9031	87.1216	0.100167	0.3067	0.673405	0.102582	0.118653	1.14027	7
7	TRJ	-0.789275	113.921	0.121567	0.313733	0.612516	0.106046	0.172187	1.29449	5
8	TRJ	12.8797	121.774	0.1448	0.4186	0.654085	0.0899481	0.121739	1.32901	6.5
9	TEJ	30.4727	75.3442	0.133667	0.4402	0.69635	0.184542	0.269312	1.72908	6.6
10	TEJ	33.9391	67.71	0.127433	0.284	0.551291	0.0656139	0.108309	0.895018	5.66667
12	ARO	30.3753	69.3451	0.0985333	0.2209	0.553946	0.10659	0.167144	0.739827	7
15	TEJ	35.9078	127.767	0.105567	0.250633	0.5788	0.0952808	0.172118	1.24582	6
16	ARO	-14.235	-51.9253	0.102267	0.442833	0.769063	0.209423	0.219334	1.75737	7
17	IND	12.8797	121.774	0.120767	0.210133	0.425286	0.0368978	0.0767036	0.481551	5.66667
18	AUS	22.9031	87.1216	0.0995	0.4595	0.78346	0.233776	0.208397	1.47132	5
20	ADMIX	31.2448	-92.145	0.119267	0.549	0.782757	0.241613	0.259863	1.93897	3.5
21	IND	-35.3598	143.877	0.1098	0.447567	0.754673	0.147216	0.118511	1.11183	3.8
23	TRJ	-14.235	-51.9253	0.1505	0.435267	0.654235	0.107239	0.185204	1.91734	7
27	TRJ	30.3753	69.3451	0.126967	0.396433	0.679728	0.157397	0.230109	1.61442	7
29	IND	14.0583	108.277	0.1033	0.337233	0.693684	0.121156	0.103491	0.70005	5
30	IND	14.0583	108.277	0.1082	0.491333	0.779783	0.265172	0.240539	1.36029	4.33333
31	TEJ	32.7183	114.236	0.0851333	0.261767	0.674774	0.0850359	0.0971208	1.16814	7
32	TEJ	35.9078	127.767	0.110933	0.4348	0.744864	0.153639	0.145404	1.33847	6
33	AUS	23.6978	120.961	0.0951	0.244167	0.610512	0.0454545	0.0549728	0.809536	7.66667
37	TRJ	21.5218	-77.7812	0.117467	0.266667	0.5595	0.0971233	0.178816	1.11138	7
40	ADMIX	15.87	100.993	0.1343	0.451467	0.702525	0.226652	0.314582	1.53491	5
46	TRJ	-14.235	-51.9253	0.1366	0.4709	0.709917	0.187091	0.241553	1.56855	5.4
54	TRJ	34.6627	-92.3181	0.112933	0.459633	0.754297	0.22883	0.262465	1.71544	3.4
55	ADMIX	32.4279	53.688	0.118967	0.3972	0.700487	0.13951	0.179225	1.58538	5.8
57	IND	32.4279	53.688	0.0921333	0.2503	0.631908	0.194499	0.257101	0.827897	4.2
59	TRJ	-0.789275	113.921	0.127167	0.334633	0.619982	0.0459477	0.06304	1.1355	7
62	TEJ	35.9078	127.767	0.111267	0.281067	0.604127	0.10571	0.173473	1.23958	5.8
63	TEJ	36.2048	138.253	0.103133	0.334133	0.691341	0.117479	0.130819	1.20114	4.2
68	ADMIX	23.6978	120.961	0.1022	0.2294	0.55449	0.0719891	0.097563	0.565336	6
69	TRJ	-14.235	-51.9253	0.125	0.493967	0.746946	0.224352	0.250801	1.55941	3.8
70	TRJ	18.9712	-72.2852	0.123033	0.471233	0.738912	0.199047	0.236676	1.69533	6.6
71	IND	12.8797	121.774	0.111433	0.442333	0.748078	0.233591	0.219116	1.13481	6.33333
72	IND	12.8797	121.774	0.104267	0.452767	0.769712	0.27227	0.255063	1.27864	5.4
73	TRJ	3.93389	-53.1258	0.121067	0.481033	0.74832	0.14767	0.157383	1.70092	6.6
74	IND	-14.235	-51.9253	0.101167	0.4683	0.78397	0.328614	0.311959	1.31297	3.5
76	IND	20.5937	78.9629	0.1211	0.31275	0.61279	0.168886	0.260847	1.0315	6.33333
79	TEJ	36.2048	138.253	0.0808667	0.163433	0.505201	0.0398377	0.0734931	0.808558	5.5
80	ADMIX	3.91931	-56.0278	0.08995	0.3863	0.76715	0.111862	0.0832241	1.17695	5.66667
81	AUS	22.9031	87.1216	0.117967	0.383333	0.692261	0.118296	0.118279	0.983101	6.33333
83	TEJ	36.2048	138.253	0.0966	0.332367	0.709357	0.147654	0.16277	1.29324	3
86	TEJ	15.87	100.993	0.13165	0.4765	0.723715	0.179082	0.195773	1.35076	5.8
88	AUS	15.87	100.993	0.1059	0.2353	0.549936	0.069381	0.0894679	0.466348	7.5
89	TRJ	15.87	100.993	0.141833	0.463567	0.694039	0.14484	0.189659	1.54009	7
91	TEJ	36.2048	138.253	0.10905	0.29635	0.632023	0.117529	0.153452	0.978965	5
93	ARO	-18.7669	46.8691	0.115033	0.5258	0.781222	0.243926	0.274809	2.04165	7
94	TEJ	36.2048	138.253	0.1034	0.433167	0.761293	0.237029	0.280677	1.88137	7
95				0.124867	0.4928	0.746618	0.220436	0.271476	1.82893	6.2
96	ADMIX	15.87	100.993	0.113233	0.3657	0.690366	0.180635	0.239254	1.41972	5.5
99	TRJ	6.42805	-9.4295	0.147033	0.3905	0.623474	0.111013	0.194215	1.57529	7
100	ADMIX	34.6627	-92.3181	0.1309	0.2909	0.550017	0.0758681	0.114026	0.697695	4.5
103	TEJ	33.9391	67.71	0.1603	0.4315	0.628505	0.132956	0.229072	1.52733	5
104	TEJ	36.2048	138.253	0.1054	0.21985	0.520582	0.0854403	0.164907	0.916739	7.5
106	IND	27.9025	116.873	0.1125	0.2657	0.57659	0.0503755	0.0647703	0.662703	6.33333
107	TRJ	23.685	90.3563	0.134	0.422067	0.682515	0.156574	0.217812	1.52231	4.5
112	ARO	30.4727	75.3442	0.0859667	0.239867	0.641606	0.064	0.0732918	0.918933	8.2
113	TEJ	36.2048	138.253	0.12575	0.37475	0.664443	0.122102	0.15452	1.19988	6.33333
116	TRJ	30.3753	69.3451	0.1243	0.4517	0.724817	0.138154	0.1547	1.54192	4.5
120	TRJ	9.082	8.67528	0.162433	0.373367	0.56495	0.124747	0.276822	1.52218	6.33333
125	IND	27.9025	116.873	0.1072	0.462733	0.768333	0.194766	0.169839	1.3288	4.33333
129	IND	23.6978	120.961	0.11225	0.43995	0.744857	0.228578	0.215562	1.12382	7
130	IND	23.6978	120.961	0.105867	0.233167	0.545961	0.0382893	0.05186	0.566279	4.33333
131	AUS	27.5142	90.4336	0.0980333	0.347867	0.718187	0.161477	0.157404	1.08303	7
134	TEJ	41.8719	12.5674	0.1174	0.41985	0.720376	0.120989	0.132067	1.47189	4.5
139	TRJ	34.6627	-92.3181	0.1418	0.419733	0.662166	0.174079	0.24579	1.28571	4.5
140	ADMIX	34.6627	-92.3181	0.141667	0.517467	0.72623	0.177006	0.21218	1.61699	3.5
142	IND	27.9025	116.873	0.118667	0.514867	0.76952	0.205182	0.177824	1.29988	3.5
143	TEJ	36.2048	138.253	0.102433	0.313067	0.672807	0.11193	0.128612	1.0983	4.2
144	TEJ	34.6627	-92.3181	0.0905	0.301633	0.699967	0.159868	0.174036	1.13369	3.8
147	TRJ	12.8797	121.774	0.112067	0.4781	0.7656	0.222161	0.23009	1.63126	3.66667
149	TRJ	12.8797	121.774	0.1443	0.5371	0.731335	0.190921	0.250636	1.89126	2
150	TRJ	26.8206	30.8025	0.1276	0.509667	0.74964	0.276794	0.342816	1.68199	3
151	TEJ	35.9078	127.767	0.089	0.238	0.62605	0.129103	0.184456	1.08315	5
158	TEJ	23.6978	120.961	0.0987	0.352767	0.720212	0.161557	0.186837	1.49599	4
161	IND	27.9025	116.873	0.1124	0.3719	0.697768	0.107431	0.101937	0.95531	7
162	IND	20.5937	78.9629	0.0997	0.4317	0.769053	0.222747	0.195027	1.26614	5
165	TRJ	-0.789275	113.921	0.1566	0.41645	0.623964	0.0859195	0.135578	1.39339	7
167	TRJ	34.6627	-92.3181	0.1132	0.4321	0.738024	0.170126	0.183828	1.52616	5.8
168	ADMIX	-18.7669	46.8691	0.1196	0.480567	0.751127	0.241219	0.261461	1.48227	3.66667
169	TEJ	32.7183	114.236	0.114033	0.4335	0.736947	0.22944	0.287784	1.70768	1.8
171	IND	27.9025	116.873	0.103433	0.4126	0.749313	0.254371	0.265603	1.32713	4
172	IND	27.9025	116.873	0.0867667	0.426633	0.796625	0.342352	0.306815	1.30862	3
173	TEJ	36.2048	138.253	0.102967	0.418	0.753668	0.152429	0.169723	1.88741	4.33333
177	TEJ	46.2276	2.21375	0.0887333	0.403433	0.780055	0.192975	0.183745	1.72529	3
179	TEJ	46.2276	2.21375	0.1169	0.4152	0.718449	0.215822	0.310768	1.88133	3.5
180	TEJ	-9.18997	-75.0152	0.0888667	0.3961	0.775646	0.22551	0.224344	1.66375	2.5
181	TEJ	47.5162	14.5501	0.0925	0.2335	0.603854	0.07678	0.101537	0.861052	4.5
184	TEJ	40.4637	-3.74922	0.1304	0.49805	0.738179	0.187242	0.223792	1.7388	2.5
186	TEJ	35.9078	127.767	0.0861333	0.418933	0.794398	0.240044	0.228575	1.796	3
188	TRJ	42.7339	25.4858	0.1142	0.476133	0.760151	0.218984	0.248855	1.81292	3.8
191	ARO	32.4279	53.688	0.1157	0.57035	0.797142	0.256323	0.284322	2.24155	5.8
197	ADMIX	21.914	95.9562	0.117033	0.417833	0.719904	0.273524	0.34976	1.38762	3
199	TRJ	-16.2902	-63.5887	0.146733	0.460133	0.681107	0.21975	0.295638	1.242	3.4
201	TRJ	7.53999	-5.54708	0.109767	0.489067	0.775559	0.254127	0.284326	1.88365	3
202	TRJ	-14.235	-51.9253	0.1201	0.5268	0.77202	0.286843	0.315431	1.65569	2.6
205	ADMIX	41.8719	12.5674	0.11835	0.5407	0.781117	0.287615	0.332274	1.93699	6
211	ADMIX	36.2048	138.253	0.1173	0.583	0.798799	0.227398	0.222863	2.00619	4
213	TRJ	18.1096	-77.2975	0.1093	0.4714	0.768137	0.195705	0.195649	1.66378	2.6
215	TRJ	-16.2902	-63.5887	0.127933	0.526467	0.756996	0.253306	0.29537	1.71235	1.8
222	IND	-14.235	-51.9253	0.1041	0.447867	0.767565	0.241933	0.236737	1.44959	2.5
223	TRJ	-14.235	-51.9253	0.158	0.5013	0.684819	0.150653	0.216834	1.65613	5
226	TRJ	12.2383	-1.56159	0.116333	0.406067	0.713512	0.118242	0.12756	1.36912	5
227	ADMIX	12.2383	-1.56159	0.106533	0.267	0.600999	0.1261	0.168869	0.762764	6.6
231	IND	27.9025	116.873	0.0836667	0.316333	0.735511	0.18104	0.16987	1.13691	3
232	TEJ	32.7183	114.236	0.0799	0.346233	0.769231	0.261264	0.285357	1.68954	3.5
233	TEJ	32.7183	114.236	0.0895667	0.3611	0.751962	0.145027	0.153412	1.74184	3.8
234	IND	27.9025	116.873	0.0980333	0.478733	0.795224	0.343638	0.315044	1.3368	3
235	IND	27.9025	116.873	0.1002	0.506333	0.802107	0.281791	0.233432	1.41149	2.6
237	ADMIX	4.57087	-74.2973	0.127133	0.5979	0.787367	0.240735	0.243245	1.84083	3
239	TRJ	7.53999	-5.54708	0.0987	0.467	0.788651	0.204927	0.17659	1.55657	3.4
240	TRJ	7.53999	-5.54708	0.1049	0.3701	0.716563	0.166703	0.190459	1.40689	3.4
241	IND	21.5218	-77.7812	0.111433	0.451933	0.75343	0.208855	0.195713	1.26533	3.8
243	TEJ	-1.83124	-78.1834	0.1255	0.451967	0.722325	0.177594	0.21704	1.61454	5
245	TEJ	26.8206	30.8025	0.143	0.446567	0.679779	0.173377	0.271909	1.75205	1.57
247	TEJ	55.75	37.6333	0.1206	0.5549	0.782664	0.21425	0.211806	1.79734	4.2
249	ADMIX	52.0944	4.28444	0.1067	0.324667	0.671355	0.120995	0.130609	0.938308	3.8
250	TEJ	46.2276	2.21375	0.1108	0.5214	0.787495	0.226734	0.232687	1.94078	2.6
251	TRJ	-38.4161	-63.6167	0.111433	0.3059	0.63572	0.117456	0.174529	1.28853	6
253	ADMIX	9.94559	-9.69665	0.109133	0.366167	0.701957	0.116362	0.145854	1.60864	5.4
256	TEJ	47.1625	19.5033	0.1046	0.434	0.758986	0.205005	0.213444	1.60661	3.5
257	TEJ	47.1625	19.5033	0.112067	0.460467	0.756624	0.194384	0.210512	1.71235	3
258	TRJ	-0.789275	113.921	0.104567	0.4954	0.788925	0.214286	0.227825	2.12227	3
259	ADMIX	32.4279	53.688	0.109633	0.4931	0.777665	0.270195	0.23081	1.18057	2.6
260	ARO	32.4279	53.688	0.101133	0.4948	0.795608	0.226317	0.232251	2.09057	2.2
262	AUS	33.2232	43.6793	0.1093	0.487733	0.775902	0.185798	0.145083	1.20129	3.8
263	TEJ	41.8719	12.5674	0.0923333	0.4129	0.776378	0.232806	0.280993	2.2149	3.8
264	ADMIX	41.8719	12.5674	0.126	0.520567	0.757956	0.240904	0.279528	1.75821	2.2
265	TEJ	41.8719	12.5674	0.126633	0.423833	0.701219	0.196508	0.282095	1.70705	2.6
266	ADMIX	36.2048	138.253	0.118967	0.376667	0.684159	0.137445	0.183095	1.48899	5.8
267	TEJ	36.2048	138.253	0.07595	0.09685	0.215798	0.0328767	0.163895	0.326712	5.4
268	TEJ	48.0196	66.9237	0.099	0.461767	0.785606	0.222109	0.220159	1.82541	2.2
270	ADMIX	41.6086	21.7453	0.1018	0.491833	0.793019	0.247858	0.25889	2.01	2.2
271	ADMIX	41.6086	21.7453	0.122567	0.464067	0.735886	0.102496	0.115817	1.82565	3.8
272	ADMIX	-18.7669	46.8691	0.142	0.5786	0.75458	0.151168	0.149592	1.58265	4.6
273	ADMIX	-18.7669	46.8691	0.125633	0.338067	0.628377	0.0800942	0.102519	0.99097	6.5
274	TRJ	4.21048	101.976	0.1289	0.316167	0.592304	0.0836768	0.122876	0.954864	7
275	TEJ	4.21048	101.976	0.125	0.440367	0.716146	0.134404	0.151776	1.46612	3
276	AUS	17.5707	-3.99617	0.12525	0.1995	0.37218	0.0463537	0.0965909	0.178034	6.5
277	TEJ	17.5707	-3.99617	0.1224	0.4376	0.720293	0.112167	0.120004	1.44606	3.8
278	ADMIX	23.6345	-102.553	0.1093	0.417633	0.738287	0.206399	0.200853	1.17858	4.2
279	TEJ	46.8625	103.847	0.1134	0.337067	0.663568	0.0820896	0.103685	1.28675	4.6
280	ADMIX	46.8625	103.847	0.12105	0.237	0.489241	0.107233	0.213882	0.70565	6.2
281	TEJ	31.7917	-7.09262	0.11445	0.38165	0.700118	0.127712	0.148383	1.36609	5
282	TEJ	31.7917	-7.09262	0.112567	0.399033	0.717902	0.129412	0.132683	1.27154	5
283	TEJ	-18.6657	35.5296	0.115533	0.505033	0.771236	0.165068	0.160813	1.74226	3.5
284	IND	28.3949	84.124	0.108	0.3528	0.693878	0.189083	0.202828	0.971684	5.5
285	TRJ	9.082	8.67528	0.152767	0.434967	0.648785	0.132374	0.191498	1.31859	7
288	TEJ	51.9194	19.1451	0.106533	0.489533	0.782378	0.150926	0.130621	1.64184	2.6
289	TEJ	39.3999	-8.22445	0.132167	0.441	0.700302	0.115872	0.162228	1.89244	5
290	TEJ	18.2208	-66.5901	0.1039	0.38385	0.729321	0.170787	0.190903	1.4974	3.4
291	TEJ	45.9432	24.9668	0.106367	0.2451	0.566027	0.0496454	0.0696213	0.738298	4.5
293	ADMIX	14.4974	-14.4524	0.110133	0.467833	0.764589	0.246895	0.241053	1.38812	5
295	TEJ	40.4637	-3.74922	0.1327	0.396867	0.665631	0.0721033	0.089598	1.29535	5.5
296				0.1727	0.399033	0.567204	0.105088	0.237307	1.64845	5
299	IND	3.91931	-56.0278	0.113233	0.559333	0.797557	0.23078	0.18397	1.41578	2.33333
300	TEJ	3.91931	-56.0278	0.0934	0.22795	0.590261	0.0875478	0.129046	0.937527	5.5
302	TEJ	38.861	71.2761	0.11545	0.3811	0.697061	0.115351	0.126774	1.23716	4.33333
303	TEJ	-6.36903	34.8888	0.131367	0.424033	0.690197	0.166564	0.234659	1.61587	3
304	IND	-32.5228	-55.7658	0.112233	0.514233	0.781746	0.289094	0.265658	1.33991	2.33333
305	ADMIX	-32.5228	-55.7658	0.119133	0.512267	0.767439	0.171823	0.1993	2.16997	1.66667
306	TEJ	41.3775	64.5853	0.120733	0.511433	0.763931	0.11338	0.117913	1.98386	3
307	TEJ	41.3775	64.5853	0.1179	0.3385	0.651699	0.0820747	0.0921967	0.929325	5.8
308	TRJ	6.42375	-66.5897	0.1238	0.41005	0.698086	0.12579	0.169836	1.72912	5
310	TRJ	-2.42578	25.7753	0.122233	0.435167	0.719111	0.197412	0.257658	1.6818	2.5
311	TEJ	15.87	100.993	0.110133	0.414033	0.733999	0.10338	0.0938017	1.24489	4.5
315	IND	21.914	95.9562	0.110967	0.476933	0.767333	0.288447	0.323527	1.63208	2
316	AUS	23.685	90.3563	0.108133	0.450667	0.760059	0.174321	0.151039	1.26617	2.2
318	AUS	23.685	90.3563	0.1181	0.3684	0.679425	0.0980285	0.103459	1.01752	3
319	AUS	23.685	90.3563	0.116	0.431367	0.731087	0.123174	0.108516	1.10013	7.66667
320	AUS	23.685	90.3563	0.0997	0.471567	0.788577	0.238493	0.220468	1.62565	1.4
326	AUS	23.685	90.3563	0.1105	0.14805	0.253631	0	0	0.287951	8
328	AUS	23.685	90.3563	0.105867	0.511767	0.793135	0.185028	0.1486	1.50948	3
330	AUS	15.87	100.993	0.1093	0.437267	0.750038	0.14911	0.127494	1.18306	2.6
332	ADMIX	23.685	90.3563	0.113367	0.531533	0.786718	0.199043	0.177306	1.63179	3.8
334	TEJ	15.87	100.993	0.1026	0.380433	0.730308	0.155256	0.155983	1.29823	4
335	ADMIX	21.914	95.9562	0.136933	0.463567	0.704609	0.170544	0.230483	1.67391	3.8
336	AUS	21.914	95.9562	0.0993333	0.400967	0.752265	0.139475	0.118768	1.22512	6.5
338	TEJ	21.914	95.9562	0.112067	0.432333	0.740786	0.138934	0.133166	1.35861	3
339	IND	21.914	95.9562	0.1126	0.488867	0.769671	0.217005	0.192952	1.32646	3
341	AUS	33.9391	67.71	0.1147	0.493933	0.767782	0.170559	0.138856	1.23264	4.2
342	TRJ	-38.4161	-63.6167	0.121367	0.5343	0.772849	0.160784	0.140351	1.49246	3
344	ADMIX	23.685	90.3563	0.111567	0.482667	0.768854	0.10984	0.0841683	1.26888	2.5
346	AUS	23.685	90.3563	0.1147	0.47455	0.758297	0.210639	0.191704	1.25386	5
347	TRJ	17.1899	-88.4976	0.126967	0.4	0.682583	0.0670646	0.070425	1.10674	5.4
348	IND	27.9025	116.873	0.1031	0.4907	0.789892	0.262679	0.222492	1.34785	3.4
350	TRJ	4.57087	-74.2973	0.109467	0.519933	0.78946	0.189384	0.175457	1.81603	3.8
352	TRJ	15.7835	-90.2308	0.13405	0.43655	0.692933	0.221041	0.291686	1.31961	3.5
353	AUS	22.9031	87.1216	0.112933	0.4925	0.770694	0.236793	0.21192	1.29568	6.2
355	TEJ	30.4727	75.3442	0.1137	0.51835	0.78065	0.126187	0.097397	1.40032	6.6
363	TEJ	36.2048	138.253	0.1086	0.31005	0.649734	0.107037	0.118482	0.83353	5.8
364	ADMIX	36.2048	138.253	0.12645	0.4098	0.691435	0.106389	0.127626	1.40211	6.5
365	TEJ	36.2048	138.253	0.1081	0.34485	0.68653	0.139079	0.166092	1.25171	6.6
371	AUS	30.3753	69.3451	0.1	0.473867	0.78897	0.228798	0.190203	1.3969	4
375	TRJ	6.89211	158.215	0.118967	0.4603	0.741545	0.10933	0.0996775	1.32985	3
376	ADMIX	39.3999	-8.22445	0.13135	0.51815	0.746502	0.16872	0.204596	1.96849	5.8
378	AUS	7.87305	80.7718	0.1255	0.51275	0.755241	0.16788	0.157432	1.40784	5.4
379	TRJ	3.91931	-56.0278	0.1047	0.28995	0.638903	0.0897184	0.105774	0.898821	6
380	TEJ	23.6978	120.961	0.110267	0.333167	0.669035	0.0612917	0.0664007	1.05574	5
381	TRJ	23.6978	120.961	0.109967	0.321367	0.657816	0.0976205	0.110339	0.960748	3.8
385	IND	34.6627	-92.3181	0.110633	0.481867	0.770407	0.188427	0.148403	1.14481	2.5
386	ADMIX	34.6627	-92.3181	0.1248	0.448367	0.721656	0.197795	0.220398	1.31754	3.4
387	ADMIX	38.5816	-121.494	0.12815	0.3108	0.587677	0.0608376	0.0799419	0.758913	4.2
388	ADMIX	34.6627	-92.3181	0.0825	0.2688	0.69308	0.186729	0.224818	1.21113	4.2
389	ADMIX	34.6627	-92.3181	0.1147	0.367333	0.68775	0.111973	0.139884	1.44346	5
390	ADMIX	34.6627	-92.3181	0.10295	0.2186	0.529048	0.0896728	0.16293	0.858054	6.2
392	TRJ	34.6627	-92.3181	0.121733	0.437267	0.721604	0.154143	0.197446	1.80839	5
393				0.107167	0.2049	0.476981	0.0942279	0.172965	0.51628	7
394	TRJ	34.6627	-92.3181	0.12675	0.3973	0.680972	0.165572	0.242662	1.61038	4.6
395	TRJ	-2.42578	25.7753	0.142	0.345267	0.588724	0.109344	0.17661	1.05924	5.4
396	TRJ	34.6627	-92.3181	0.111933	0.443167	0.747424	0.189749	0.220113	1.78138	4.6
612				0.102467	0.3495	0.706819	0.225638	0.23612	0.953605	4.6
617				0.106067	0.215367	0.507507	0.0684898	0.111567	0.56365	8.2
619	TRJ	34.6627	-92.3181	0.1036	0.444133	0.766737	0.251444	0.245777	1.40505	5
621	TRJ	34.6627	-92.3181	0.12475	0.33995	0.633034	0.0799233	0.109453	1.17359	6.6
622	ADMIX	34.6627	-92.3181	0.112567	0.505067	0.777125	0.26507	0.242242	1.34189	3
623	IND	27.9025	116.873	0.1039	0.10665	0.0257853	0	0	0.216078	6.5
624	TRJ	34.6627	-92.3181	0.111767	0.372567	0.700009	0.170156	0.218743	1.48931	6.2
625	TRJ	34.6627	-92.3181	0.10465	0.2936	0.643563	0.0947441	0.117696	1.03043	6.2
626	IND	4.57087	-74.2973	0.09535	0.09755	0.0225525	0.0450062	0	0.202836	6.33333
627	ADMIX	34.6627	-92.3181	0.0823333	0.169933	0.515496	0.031746	0.0530558	0.721716	5.4
628	TRJ	34.6627	-92.3181	0.1005	0.1223	0.17825	0.0310498	0.178091	0.20552	5
629	ADMIX	34.6627	-92.3181	0.1115	0.4194	0.734144	0.191639	0.240841	1.80535	4.33333
630	TRJ	34.6627	-92.3181	0.11715	0.43115	0.728285	0.177894	0.191408	1.37091	5
635	TRJ	12.8797	121.774	0.109933	0.321567	0.658132	0.136577	0.195769	1.38256	5.5
636	IND	35.9078	127.767	0.0983667	0.395767	0.751453	0.231622	0.230218	1.30902	4.2
638	TRJ	9.94559	-9.69665	0.15805	0.43455	0.63629	0.106368	0.2069	2.04094	4.5
639	TEJ	36.2048	138.253	0.11765	0.3907	0.698874	0.161898	0.21891	1.63009	5
640	ARO	32.4279	53.688	0.11005	0.46175	0.761668	0.176166	0.200106	1.99061	4.6
641	TEJ	23.6978	120.961	0.0966	0.22625	0.573039	0.0857357	0.118369	0.694122	5
642	IND	27.9025	116.873	0.0905	0.237733	0.619321	0.107003	0.128622	0.746327	5
644	IND	12.8797	121.774	0.101833	0.251467	0.595042	0.114222	0.147122	0.676444	4.2
