# Supplementary material for: Chlorophyll fluorescence analysis in diverse rice varieties reveals the positive correlation between the seedlings salt tolerance and photosynthetic efficiency
Source: BMC Plant Biol. 2019 Sep 13;19:403. doi: 10.1186/s12870-019-1983-8 (PMC6743182; doi:10.1186/s12870-019-1983-8)
Supplement: Supplementary file 5 — Table S5. The genes inside the LD region of the most significant SNP detected in the F0 GWAS (XLSX 75 kb) [file 12870_2019_1983_MOESM5_ESM.xlsx]

## Sheet: TableS5_F0
Table S5: The genes inside the LD region of most significant SNP detected in F0 GWAS
Gene stable ID	Gene start (bp)	Gene end (bp)	GO term accession	GO term name	GO term definition
Os05g0145300	2609407	2612536	GO:0003723	RNA binding	"Interacting selectively and non-covalently with an RNA molecule or a portion thereof." [GOC:jl, GOC:mah]
Os05g0145300	2609407	2612536	GO:0003723	RNA binding	"Interacting selectively and non-covalently with an RNA molecule or a portion thereof." [GOC:jl, GOC:mah]
Os05g0145400	2612817	2617247	GO:0005515	protein binding	"Interacting selectively and non-covalently with any protein or protein complex (a complex of two or more proteins that may include other nonprotein molecules)." [GOC:go_curators]
Os05g0145500	2613140	2616029
Os05g0145600	2618176	2624299	GO:0090305	nucleic acid phosphodiester bond hydrolysis	"The nucleic acid metabolic process in which the phosphodiester bonds between nucleotides are cleaved by hydrolysis." [GOC:dph, GOC:tb]
Os05g0145600	2618176	2624299	GO:0005739	mitochondrion	"A semiautonomous, self replicating organelle that occurs in varying numbers, shapes, and sizes in the cytoplasm of virtually all eukaryotic cells. It is notably the site of tissue respiration." [GOC:giardia, ISBN:0198506732]
Os05g0145600	2618176	2624299	GO:0009451	RNA modification	"The covalent alteration of one or more nucleotides within an RNA molecule to produce an RNA molecule with a sequence that differs from that coded genetically." [GOC:go_curators, ISBN:1555811337]
Os05g0145600	2618176	2624299	GO:0003723	RNA binding	"Interacting selectively and non-covalently with an RNA molecule or a portion thereof." [GOC:jl, GOC:mah]
Os05g0145600	2618176	2624299	GO:0043231	intracellular membrane-bounded organelle	"Organized structure of distinctive morphology and function, bounded by a single or double lipid bilayer membrane and occurring within the cell. Includes the nucleus, mitochondria, plastids, vacuoles, and vesicles. Excludes the plasma membrane." [GOC:go_curators]
Os05g0145600	2618176	2624299	GO:0005739	mitochondrion	"A semiautonomous, self replicating organelle that occurs in varying numbers, shapes, and sizes in the cytoplasm of virtually all eukaryotic cells. It is notably the site of tissue respiration." [GOC:giardia, ISBN:0198506732]
Os05g0145600	2618176	2624299	GO:0004519	endonuclease activity	"Catalysis of the hydrolysis of ester linkages within nucleic acids by creating internal breaks." [GOC:mah, ISBN:0198547684]
Os05g0145600	2618176	2624299	GO:0005515	protein binding	"Interacting selectively and non-covalently with any protein or protein complex (a complex of two or more proteins that may include other nonprotein molecules)." [GOC:go_curators]
Os05g0145650	2618514	2621365
Os05g0145700	2625815	2630378
Os05g0145900	2632335	2635236
Os05g0145900	2632335	2635236
Os05g0146100	2639014	2649055	GO:0005515	protein binding	"Interacting selectively and non-covalently with any protein or protein complex (a complex of two or more proteins that may include other nonprotein molecules)." [GOC:go_curators]
Os05g0146900	2672789	2678630	GO:0016020	membrane	"A lipid bilayer along with all the proteins and protein complexes embedded in it an attached to it." [GOC:dos, GOC:mah, ISBN:0815316194]
Os05g0146900	2672789	2678630	GO:0016021	integral component of membrane	"The component of a membrane consisting of the gene products and protein complexes having at least some part of their peptide sequence embedded in the hydrophobic region of the membrane." [GOC:dos, GOC:go_curators]
Os05g0146900	2672789	2678630	GO:0005515	protein binding	"Interacting selectively and non-covalently with any protein or protein complex (a complex of two or more proteins that may include other nonprotein molecules)." [GOC:go_curators]
Os05g0147100	2703819	2705345
Os05g0147116	2704716	2704985
Os05g0147133	2706169	2709396
Os05g0147150	2712383	2713538	GO:0003723	RNA binding	"Interacting selectively and non-covalently with an RNA molecule or a portion thereof." [GOC:jl, GOC:mah]
Os05g0147200	2714257	2716793	GO:0005730	nucleolus	"A small, dense body one or more of which are present in the nucleus of eukaryotic cells. It is rich in RNA and protein, is not bounded by a limiting membrane, and is not seen during mitosis. Its prime function is the transcription of the nucleolar DNA into 45S ribosomal-precursor RNA, the processing of this RNA into 5.8S, 18S, and 28S components of ribosomal RNA, and the association of these com…
Os05g0147200	2714257	2716793	GO:0042274	ribosomal small subunit biogenesis	"A cellular process that results in the biosynthesis of constituent macromolecules, assembly, and arrangement of constituent parts of a small ribosomal subunit; includes transport to the sites of protein synthesis." [GOC:jl]
Os05g0147200	2714257	2716793	GO:0003723	RNA binding	"Interacting selectively and non-covalently with an RNA molecule or a portion thereof." [GOC:jl, GOC:mah]
Os05g0147200	2714257	2716793	GO:0003723	RNA binding	"Interacting selectively and non-covalently with an RNA molecule or a portion thereof." [GOC:jl, GOC:mah]
Os05g0147200	2714257	2716793	GO:0005515	protein binding	"Interacting selectively and non-covalently with any protein or protein complex (a complex of two or more proteins that may include other nonprotein molecules)." [GOC:go_curators]
Os05g0147300	2716976	2718263	GO:0005509	calcium ion binding	"Interacting selectively and non-covalently with calcium ions (Ca2+)." [GOC:ai]
Os05g0147400	2718807	2723389	GO:0051082	unfolded protein binding	"Interacting selectively and non-covalently with an unfolded protein." [GOC:ai]
Os05g0147400	2718807	2723389	GO:0006457	protein folding	"The process of assisting in the covalent and noncovalent assembly of single chain polypeptides or multisubunit complexes into the correct tertiary structure." [GOC:go_curators, GOC:rb]
Os05g0147400	2718807	2723389	GO:0000166	nucleotide binding	"Interacting selectively and non-covalently with a nucleotide, any compound consisting of a nucleoside that is esterified with (ortho)phosphate or an oligophosphate at any hydroxyl group on the ribose or deoxyribose." [GOC:mah, ISBN:0198547684]
Os05g0147400	2718807	2723389	GO:0005524	ATP binding	"Interacting selectively and non-covalently with ATP, adenosine 5'-triphosphate, a universally important coenzyme and enzyme regulator." [ISBN:0198506732]
Os05g0147400	2718807	2723389	GO:0005737	cytoplasm	"All of the contents of a cell excluding the plasma membrane and nucleus, but including other subcellular structures." [ISBN:0198547684]
Os05g0147400	2718807	2723389	GO:0061077	chaperone-mediated protein folding	"The process of inhibiting aggregation and assisting in the covalent and noncovalent assembly of single chain polypeptides or multisubunit complexes into the correct tertiary structure that is dependent on interaction with a chaperone." [GOC:dph, GOC:vw]
Os05g0147400	2718807	2723389	GO:0044183	protein binding involved in protein folding	"Interacting selectively and non-covalently with any protein or protein complex (a complex of two or more proteins that may include other nonprotein molecules) that contributes to the process of protein folding." [GOC:mtg_cambridge_2009]
Os05g0147400	2718807	2723389	GO:0051082	unfolded protein binding	"Interacting selectively and non-covalently with an unfolded protein." [GOC:ai]
Os05g0147400	2718807	2723389	GO:0006458	'de novo' protein folding	"The process of assisting in the folding of a nascent peptide chain into its correct tertiary structure." [GOC:mb]
Os05g0147400	2718807	2723389	GO:0005832	chaperonin-containing T-complex	"A multisubunit ring-shaped complex that mediates protein folding in the cytosol without a cofactor." [GOC:sgd_curators, PMID:11580267]
Os05g0147400	2718807	2723389	GO:0005524	ATP binding	"Interacting selectively and non-covalently with ATP, adenosine 5'-triphosphate, a universally important coenzyme and enzyme regulator." [ISBN:0198506732]
Os05g0147500	2725695	2733727	GO:0006508	proteolysis	"The hydrolysis of proteins into smaller polypeptides and/or amino acids by cleavage of their peptide bonds." [GOC:bf, GOC:mah]
Os05g0147500	2725695	2733727	GO:0004252	serine-type endopeptidase activity	"Catalysis of the hydrolysis of internal, alpha-peptide bonds in a polypeptide chain by a catalytic mechanism that involves a catalytic triad consisting of a serine nucleophile that is activated by a proton relay involving an acidic residue (e.g. aspartate or glutamate) and a basic residue (usually histidine)." [GOC:mah, http://merops.sanger.ac.uk/about/glossary.htm#CATTYPE, ISBN:0716720094]
Os05g0147500	2725695	2733727	GO:0008233	peptidase activity	"Catalysis of the hydrolysis of a peptide bond. A peptide bond is a covalent bond formed when the carbon atom from the carboxyl group of one amino acid shares electrons with the nitrogen atom from the amino group of a second amino acid." [GOC:jl, ISBN:0815332181]
Os05g0147500	2725695	2733727	GO:0009658	chloroplast organization	"A process that is carried out at the cellular level which results in the assembly, arrangement of constituent parts, or disassembly of the chloroplast." [GOC:jid]
Os05g0147500	2725695	2733727	GO:0010206	photosystem II repair	"Proteolysis of the damaged D1 protein and re-assembly of a new D1 subunit in the photosystem II following photoinhibition." [GOC:sm]
Os05g0147500	2725695	2733727	GO:0030163	protein catabolic process	"The chemical reactions and pathways resulting in the breakdown of a protein by the destruction of the native, active configuration, with or without the hydrolysis of peptide bonds." [GOC:mah]
Os05g0147500	2725695	2733727	GO:0009507	chloroplast	"A chlorophyll-containing plastid with thylakoids organized into grana and frets, or stroma thylakoids, and embedded in a stroma." [ISBN:0471245208]
Os05g0147500	2725695	2733727	GO:0009533	chloroplast stromal thylakoid	"Unstacked thylakoids that connect the grana stacks through the stroma." [ISBN:0943883999]
Os05g0147500	2725695	2733727	GO:0009535	chloroplast thylakoid membrane	"The pigmented membrane of a chloroplast thylakoid. An example of this component is found in Arabidopsis thaliana." [GOC:lr, GOC:mtg_sensu]
Os05g0147500	2725695	2733727	GO:0009570	chloroplast stroma	"The space enclosed by the double membrane of a chloroplast but excluding the thylakoid space. It contains DNA, ribosomes and some temporary products of photosynthesis." [ISBN:0198547684]
Os05g0147500	2725695	2733727	GO:0009941	chloroplast envelope	"The double lipid bilayer enclosing the chloroplast and separating its contents from the rest of the cytoplasm; includes the intermembrane space." [GOC:tb]
Os05g0147500	2725695	2733727	GO:0005515	protein binding	"Interacting selectively and non-covalently with any protein or protein complex (a complex of two or more proteins that may include other nonprotein molecules)." [GOC:go_curators]
Os05g0147500	2725695	2733727
Os05g0147500	2725695	2733727	GO:0006508	proteolysis	"The hydrolysis of proteins into smaller polypeptides and/or amino acids by cleavage of their peptide bonds." [GOC:bf, GOC:mah]
Os05g0147500	2725695	2733727	GO:0004252	serine-type endopeptidase activity	"Catalysis of the hydrolysis of internal, alpha-peptide bonds in a polypeptide chain by a catalytic mechanism that involves a catalytic triad consisting of a serine nucleophile that is activated by a proton relay involving an acidic residue (e.g. aspartate or glutamate) and a basic residue (usually histidine)." [GOC:mah, http://merops.sanger.ac.uk/about/glossary.htm#CATTYPE, ISBN:0716720094]
Os05g0147550	2734331	2736117
Os05g0147600	2735367	2736996	GO:0009451	RNA modification	"The covalent alteration of one or more nucleotides within an RNA molecule to produce an RNA molecule with a sequence that differs from that coded genetically." [GOC:go_curators, ISBN:1555811337]
Os05g0147600	2735367	2736996	GO:0090305	nucleic acid phosphodiester bond hydrolysis	"The nucleic acid metabolic process in which the phosphodiester bonds between nucleotides are cleaved by hydrolysis." [GOC:dph, GOC:tb]
Os05g0147600	2735367	2736996	GO:0003723	RNA binding	"Interacting selectively and non-covalently with an RNA molecule or a portion thereof." [GOC:jl, GOC:mah]
Os05g0147600	2735367	2736996	GO:0043231	intracellular membrane-bounded organelle	"Organized structure of distinctive morphology and function, bounded by a single or double lipid bilayer membrane and occurring within the cell. Includes the nucleus, mitochondria, plastids, vacuoles, and vesicles. Excludes the plasma membrane." [GOC:go_curators]
Os05g0147600	2735367	2736996	GO:0004519	endonuclease activity	"Catalysis of the hydrolysis of ester linkages within nucleic acids by creating internal breaks." [GOC:mah, ISBN:0198547684]
Os05g0147600	2735367	2736996	GO:0005515	protein binding	"Interacting selectively and non-covalently with any protein or protein complex (a complex of two or more proteins that may include other nonprotein molecules)." [GOC:go_curators]
Os05g0147650	2737489	2738683
Os05g0147700	2737975	2738723	GO:0005515	protein binding	"Interacting selectively and non-covalently with any protein or protein complex (a complex of two or more proteins that may include other nonprotein molecules)." [GOC:go_curators]
Os05g0147800	2739707	2741067
Os05g0147901	2739805	2742367
Os05g0148000	2748512	2752895
Os05g0148000	2748512	2752895	GO:0016020	membrane	"A lipid bilayer along with all the proteins and protein complexes embedded in it an attached to it." [GOC:dos, GOC:mah, ISBN:0815316194]
Os05g0148000	2748512	2752895	GO:0016021	integral component of membrane	"The component of a membrane consisting of the gene products and protein complexes having at least some part of their peptide sequence embedded in the hydrophobic region of the membrane." [GOC:dos, GOC:go_curators]
Os05g0148000	2748512	2752895	GO:0005737	cytoplasm	"All of the contents of a cell excluding the plasma membrane and nucleus, but including other subcellular structures." [ISBN:0198547684]
Os05g0148000	2748512	2752895	GO:0004004	ATP-dependent RNA helicase activity	"Catalysis of the reaction: ATP + H2O = ADP + phosphate; this reaction drives the unwinding of an RNA helix." [EC:3.6.1.3, GOC:jl]
Os05g0148000	2748512	2752895	GO:0003723	RNA binding	"Interacting selectively and non-covalently with an RNA molecule or a portion thereof." [GOC:jl, GOC:mah]
Os05g0148000	2748512	2752895	GO:0006396	RNA processing	"Any process involved in the conversion of one or more primary RNA transcripts into one or more mature RNA molecules." [GOC:mah]
Os05g0148300	2763255	2764819	GO:0005739	mitochondrion	"A semiautonomous, self replicating organelle that occurs in varying numbers, shapes, and sizes in the cytoplasm of virtually all eukaryotic cells. It is notably the site of tissue respiration." [GOC:giardia, ISBN:0198506732]
Os05g0148400	2765114	2765945
Os05g0148500	2767388	2775730	GO:0000911	cytokinesis by cell plate formation	"The process of dividing the cytoplasm of a parent cell where a structure forms in the cytoplasm and grows until reaching the plasma membrane, thereby completely separating the cytoplasms of adjacent progeny cells. An example of this is found in Arabidopsis thaliana." [GOC:clt]
Os05g0148600	2777390	2783546	GO:0055085	transmembrane transport	"The process in which a solute is transported across a lipid bilayer, from one side of a membrane to the other." [GOC:dph, GOC:jid]
Os05g0148600	2777390	2783546	GO:0006885	regulation of pH	"Any process involved in the maintenance of an internal equilibrium of hydrogen ions, thereby modulating the internal pH, within an organism or cell." [GOC:dph, GOC:go_curators, GOC:tb]
Os05g0148600	2777390	2783546	GO:0015299	solute:proton antiporter activity	"Enables the transfer of a solute or solutes from one side of a membrane to the other according to the reaction: solute(out) + H+(in) = solute(in) + H+(out)." [GOC:ai]
Os05g0148600	2777390	2783546	GO:0071805	potassium ion transmembrane transport	"A process in which a potassium ion is transported from one side of a membrane to the other." [GOC:mah]
Os05g0148600	2777390	2783546	GO:0015385	sodium:proton antiporter activity	"Enables the transfer of a solute or solutes from one side of a membrane to the other according to the reaction: Na+(out) + H+(in) = Na+(in) + H+(out)." [TC:2.A.35.1.1, TC:2.A.36.-.-]
Os05g0148600	2777390	2783546	GO:0015385	sodium:proton antiporter activity	"Enables the transfer of a solute or solutes from one side of a membrane to the other according to the reaction: Na+(out) + H+(in) = Na+(in) + H+(out)." [TC:2.A.35.1.1, TC:2.A.36.-.-]
Os05g0148600	2777390	2783546	GO:0006814	sodium ion transport	"The directed movement of sodium ions (Na+) into, out of or within a cell, or between cells, by means of some agent such as a transporter or pore." [GOC:ai]
Os05g0148600	2777390	2783546	GO:0006812	cation transport	"The directed movement of cations, atoms or small molecules with a net positive charge, into, out of or within a cell, or between cells, by means of some agent such as a transporter or pore." [GOC:ai]
Os05g0148600	2777390	2783546	GO:0016020	membrane	"A lipid bilayer along with all the proteins and protein complexes embedded in it an attached to it." [GOC:dos, GOC:mah, ISBN:0815316194]
Os05g0148600	2777390	2783546	GO:0016021	integral component of membrane	"The component of a membrane consisting of the gene products and protein complexes having at least some part of their peptide sequence embedded in the hydrophobic region of the membrane." [GOC:dos, GOC:go_curators]
Os05g0148600	2777390	2783546	GO:0015297	antiporter activity	"Enables the active transport of a solute across a membrane by a mechanism whereby two or more species are transported in opposite directions in a tightly coupled process not directly linked to a form of energy other than chemiosmotic energy. The reaction is: solute A(out) + solute B(in) = solute A(in) + solute B(out)." [GOC:mtg_transport, ISBN:0815340729, PMID:10839820]
Os05g0148600	2777390	2783546	GO:1902600	proton transmembrane transport	"The directed movement of a proton across a membrane." [GO_REF:0000069, GOC:pr, GOC:TermGenie]
Os05g0148600	2777390	2783546	GO:0005886	plasma membrane	"The membrane surrounding a cell that separates the cell from its external environment. It consists of a phospholipid bilayer and associated proteins." [ISBN:0716731363]
Os05g0148600	2777390	2783546	GO:0015386	potassium:proton antiporter activity	"Enables the transfer of a solute or solutes from one side of a membrane to the other according to the reaction: K+(in) + H+(out) = K+(out) + H+(in)." [TC:2.A.37.-.-]
Os05g0148600	2777390	2783546	GO:0051453	regulation of intracellular pH	"Any process that modulates the internal pH of a cell, measured by the concentration of the hydrogen ion." [GOC:ai, GOC:dph, GOC:tb]
Os05g0148600	2777390	2783546	GO:0098719	sodium ion import across plasma membrane	"The directed movement of sodium ions from outside of a cell, across the plasma membrane and into the cytosol." [GOC:dos]
Os05g0148700	2786118	2791149
Os05g0148700	2786118	2791149	GO:0010150	leaf senescence	"The process that occurs in a leaf near the end of its active life that is associated with the dismantling of cell components and membranes, loss of functional chloroplasts, and an overall decline in metabolism." [ISBN:0387987819]
Os05g0148700	2786118	2791149	GO:0009507	chloroplast	"A chlorophyll-containing plastid with thylakoids organized into grana and frets, or stroma thylakoids, and embedded in a stroma." [ISBN:0471245208]
Os05g0148700	2786118	2791149	GO:0009536	plastid	"Any member of a family of organelles found in the cytoplasm of plants and some protists, which are membrane-bounded and contain DNA. Plant plastids develop from a common type, the proplastid." [GOC:jl, ISBN:0198547684]
Os05g0148700	2786118	2791149	GO:0009507	chloroplast	"A chlorophyll-containing plastid with thylakoids organized into grana and frets, or stroma thylakoids, and embedded in a stroma." [ISBN:0471245208]
Os05g0148700	2786118	2791149	GO:0010150	leaf senescence	"The process that occurs in a leaf near the end of its active life that is associated with the dismantling of cell components and membranes, loss of functional chloroplasts, and an overall decline in metabolism." [ISBN:0387987819]
Os05g0148700	2786118	2791149	GO:0010228	vegetative to reproductive phase transition of meristem	"The process involved in transforming a meristem that produces vegetative structures, such as leaves, into a meristem that produces reproductive structures, such as a flower or an inflorescence." [GOC:tb]
Os05g0148700	2786118	2791149	GO:0034599	cellular response to oxidative stress	"Any process that results in a change in state or activity of a cell (in terms of movement, secretion, enzyme production, gene expression, etc.) as a result of oxidative stress, a state often resulting from exposure to high levels of reactive oxygen species, e.g. superoxide anions, hydrogen peroxide (H2O2), and hydroxyl radicals." [GOC:mah]
Os05g0148700	2786118	2791149	GO:0072593	reactive oxygen species metabolic process	"The chemical reactions and pathways involving a reactive oxygen species, any molecules or ions formed by the incomplete one-electron reduction of oxygen. They contribute to the microbicidal activity of phagocytes, regulation of signal transduction and gene expression, and the oxidative damage to biopolymers." [CHEBI:26523, GOC:mah]
Os05g0148700	2786118	2791149	GO:0034599	cellular response to oxidative stress	"Any process that results in a change in state or activity of a cell (in terms of movement, secretion, enzyme production, gene expression, etc.) as a result of oxidative stress, a state often resulting from exposure to high levels of reactive oxygen species, e.g. superoxide anions, hydrogen peroxide (H2O2), and hydroxyl radicals." [GOC:mah]
Os05g0148800	2793637	2794738
Os05g0148900	2796435	2797546	GO:0006749	glutathione metabolic process	"The chemical reactions and pathways involving glutathione, the tripeptide glutamylcysteinylglycine, which acts as a coenzyme for some enzymes and as an antioxidant in the protection of sulfhydryl groups in enzymes and other proteins; it has a specific role in the reduction of hydrogen peroxide (H2O2) and oxidized ascorbate, and it participates in the gamma-glutamyl cycle." [CHEBI:16856, ISBN:019…
Os05g0148900	2796435	2797546	GO:0004364	glutathione transferase activity	"Catalysis of the reaction: R-X + glutathione = H-X + R-S-glutathione. R may be an aliphatic, aromatic or heterocyclic group; X may be a sulfate, nitrile or halide group." [EC:2.5.1.18]
Os05g0148900	2796435	2797546	GO:0016740	transferase activity	"Catalysis of the transfer of a group, e.g. a methyl group, glycosyl group, acyl group, phosphorus-containing, or other groups, from one compound (generally regarded as the donor) to another compound (generally regarded as the acceptor). Transferase is the systematic name for any enzyme of EC class 2." [ISBN:0198506732]
Os05g0148900	2796435	2797546	GO:0005737	cytoplasm	"All of the contents of a cell excluding the plasma membrane and nucleus, but including other subcellular structures." [ISBN:0198547684]
Os05g0148900	2796435	2797546	GO:0043295	glutathione binding	"Interacting selectively and non-covalently with glutathione; a tripeptide composed of the three amino acids cysteine, glutamic acid and glycine." [GOC:bf, ISBN:0198506732]
Os05g0148900	2796435	2797546	GO:0005515	protein binding	"Interacting selectively and non-covalently with any protein or protein complex (a complex of two or more proteins that may include other nonprotein molecules)." [GOC:go_curators]
Os05g0148950	2796448	2797487
Os05g0149000	2804318	2804985	GO:0004857	enzyme inhibitor activity	"Binds to and stops, prevents or reduces the activity of an enzyme." [GOC:ai, GOC:ebc]
Os05g0149000	2804318	2804985	GO:0043086	negative regulation of catalytic activity	"Any process that stops or reduces the activity of an enzyme." [GOC:ebc, GOC:jl, GOC:tb, GOC:vw]
Os05g0149000	2804318	2804985	GO:0046910	pectinesterase inhibitor activity	"Stops, prevents or reduces the activity of any pectinesterase enzyme." [GOC:ai, PMID:10880981]
Os05g0149000	2804318	2804985	GO:0048046	apoplast	"The cell membranes and intracellular regions in a plant are connected through plasmodesmata, and plants may be described as having two major compartments: the living symplast and the non-living apoplast. The apoplast is external to the plasma membrane and includes cell walls, intercellular spaces and the lumen of dead structures such as xylem vessels. Water and solutes pass freely through it." […
Os05g0149100	2806170	2807237
Os05g0149200	2810610	2812294	GO:0016020	membrane	"A lipid bilayer along with all the proteins and protein complexes embedded in it an attached to it." [GOC:dos, GOC:mah, ISBN:0815316194]
Os05g0149200	2810610	2812294	GO:0016021	integral component of membrane	"The component of a membrane consisting of the gene products and protein complexes having at least some part of their peptide sequence embedded in the hydrophobic region of the membrane." [GOC:dos, GOC:go_curators]
Os05g0149251	2815646	2817965	GO:0016020	membrane	"A lipid bilayer along with all the proteins and protein complexes embedded in it an attached to it." [GOC:dos, GOC:mah, ISBN:0815316194]
Os05g0149251	2815646	2817965	GO:0016021	integral component of membrane	"The component of a membrane consisting of the gene products and protein complexes having at least some part of their peptide sequence embedded in the hydrophobic region of the membrane." [GOC:dos, GOC:go_curators]
Os05g0149300	2819814	2821347	GO:0016491	oxidoreductase activity	"Catalysis of an oxidation-reduction (redox) reaction, a reversible chemical reaction in which the oxidation state of an atom or atoms within a molecule is altered. One substrate acts as a hydrogen or electron donor and becomes oxidized, while the other acts as hydrogen or electron acceptor and becomes reduced." [GOC:go_curators]
Os05g0149300	2819814	2821347	GO:0055114	oxidation-reduction process	"A metabolic process that results in the removal or addition of one or more electrons to or from a substance, with or without the concomitant removal or addition of a proton or protons." [GOC:dhl, GOC:ecd, GOC:jh2, GOC:jid, GOC:mlg, GOC:rph]
Os05g0149300	2819814	2821347	GO:0051213	dioxygenase activity	"Catalysis of an oxidation-reduction (redox) reaction in which both atoms of oxygen from one molecule of O2 are incorporated into the (reduced) product(s) of the reaction. The two atoms of oxygen may be distributed between two different products." [DOI:10.1016/S0040-4020(03)00944-X, GOC:bf, http://www.onelook.com/]
Os05g0149400	2825324	2826912	GO:0046872	metal ion binding	"Interacting selectively and non-covalently with any metal ion." [GOC:ai]
Os05g0149400	2825324	2826912	GO:0055114	oxidation-reduction process	"A metabolic process that results in the removal or addition of one or more electrons to or from a substance, with or without the concomitant removal or addition of a proton or protons." [GOC:dhl, GOC:ecd, GOC:jh2, GOC:jid, GOC:mlg, GOC:rph]
Os05g0149400	2825324	2826912	GO:0016491	oxidoreductase activity	"Catalysis of an oxidation-reduction (redox) reaction, a reversible chemical reaction in which the oxidation state of an atom or atoms within a molecule is altered. One substrate acts as a hydrogen or electron donor and becomes oxidized, while the other acts as hydrogen or electron acceptor and becomes reduced." [GOC:go_curators]
Os05g0149400	2825324	2826912	GO:0009693	ethylene biosynthetic process	"The chemical reactions and pathways resulting in the formation of ethylene (C2-H4, ethene), a simple hydrocarbon gas that can function in plants as a growth regulator." [ISBN:0387969845]
Os05g0149400	2825324	2826912	GO:0051213	dioxygenase activity	"Catalysis of an oxidation-reduction (redox) reaction in which both atoms of oxygen from one molecule of O2 are incorporated into the (reduced) product(s) of the reaction. The two atoms of oxygen may be distributed between two different products." [DOI:10.1016/S0040-4020(03)00944-X, GOC:bf, http://www.onelook.com/]
Os05g0149500	2830795	2833764	GO:0012505	endomembrane system	"A collection of membranous structures involved in transport within the cell. The main components of the endomembrane system are endoplasmic reticulum, Golgi bodies, vesicles, cell membrane and nuclear envelope. Members of the endomembrane system pass materials through each other or though the use of vesicles." [GOC:lh]
Os05g0149500	2830795	2833764	GO:0046527	glucosyltransferase activity	"Catalysis of the transfer of a glucosyl group to an acceptor molecule, typically another carbohydrate or a lipid." [ISBN:0198506732]
Os05g0149500	2830795	2833764	GO:0006664	glycolipid metabolic process	"The chemical reactions and pathways involving glycolipids, a class of 1,2-di-O-acylglycerols joined at oxygen 3 by a glycosidic linkage to a carbohydrate part (usually a mono-, di- or tri-saccharide). Some substances classified as bacterial glycolipids have the sugar group acylated by one or more fatty acids and the glycerol group may be absent." [CHEBI:33563, ISBN:0198547684]
Os05g0149600	2834206	2840848
Os05g0149600	2834206	2840848	GO:0016567	protein ubiquitination	"The process in which one or more ubiquitin groups are added to a protein." [GOC:ai]
Os05g0149600	2834206	2840848	GO:0006511	ubiquitin-dependent protein catabolic process	"The chemical reactions and pathways resulting in the breakdown of a protein or peptide by hydrolysis of its peptide bonds, initiated by the covalent attachment of a ubiquitin group, or multiple ubiquitin groups, to the protein." [GOC:go_curators]
Os05g0149600	2834206	2840848	GO:0006511	ubiquitin-dependent protein catabolic process	"The chemical reactions and pathways resulting in the breakdown of a protein or peptide by hydrolysis of its peptide bonds, initiated by the covalent attachment of a ubiquitin group, or multiple ubiquitin groups, to the protein." [GOC:go_curators]
Os05g0149600	2834206	2840848	GO:0031625	ubiquitin protein ligase binding	"Interacting selectively and non-covalently with a ubiquitin protein ligase enzyme, any of the E3 proteins." [GOC:vp]
Os05g0149600	2834206	2840848	GO:0031625	ubiquitin protein ligase binding	"Interacting selectively and non-covalently with a ubiquitin protein ligase enzyme, any of the E3 proteins." [GOC:vp]
Os05g0149600	2834206	2840848	GO:0031461	cullin-RING ubiquitin ligase complex	"Any ubiquitin ligase complex in which the catalytic core consists of a member of the cullin family and a RING domain protein; the core is associated with one or more additional proteins that confer substrate specificity." [PMID:15571813, PMID:15688063]
Os05g0149600	2834206	2840848	GO:0031461	cullin-RING ubiquitin ligase complex	"Any ubiquitin ligase complex in which the catalytic core consists of a member of the cullin family and a RING domain protein; the core is associated with one or more additional proteins that confer substrate specificity." [PMID:15571813, PMID:15688063]
Os05g0149600	2834206	2840848	GO:0031146	SCF-dependent proteasomal ubiquitin-dependent protein catabolic process	"The chemical reactions and pathways resulting in the breakdown of a protein or peptide by hydrolysis of its peptide bonds, initiated by the covalent attachment of ubiquitin, with ubiquitin-protein ligation catalyzed by an SCF (Skp1/Cul1/F-box protein) complex, and mediated by the proteasome." [PMID:15380083]
Os05g0149600	2834206	2840848	GO:0061630	ubiquitin protein ligase activity	"Catalysis of the transfer of ubiquitin to a substrate protein via the reaction X-ubiquitin + S -> X + S-ubiquitin, where X is either an E2 or E3 enzyme, the X-ubiquitin linkage is a thioester bond, and the S-ubiquitin linkage is an amide bond: an isopeptide bond between the C-terminal glycine of ubiquitin and the epsilon-amino group of lysine residues in the substrate or, in the linear extension…
Os05g0149600	2834206	2840848	GO:0043161	proteasome-mediated ubiquitin-dependent protein catabolic process	"The chemical reactions and pathways resulting in the breakdown of a protein or peptide by hydrolysis of its peptide bonds, initiated by the covalent attachment of ubiquitin, and mediated by the proteasome." [GOC:go_curators]
Os05g0149600	2834206	2840848	GO:0019005	SCF ubiquitin ligase complex	"A ubiquitin ligase complex in which a cullin from the Cul1 subfamily and a RING domain protein form the catalytic core; substrate specificity is conferred by a Skp1 adaptor and an F-box protein. SCF complexes are involved in targeting proteins for degradation by the proteasome. The best characterized complexes are those from yeast and mammals (with core subunits named Cdc53/Cul1, Rbx1/Hrt1/Roc1)…
Os05g0149800	2845696	2851659	GO:0005509	calcium ion binding	"Interacting selectively and non-covalently with calcium ions (Ca2+)." [GOC:ai]
Os05g0149800	2845696	2851659	GO:0000226	microtubule cytoskeleton organization	"A process that is carried out at the cellular level which results in the assembly, arrangement of constituent parts, or disassembly of cytoskeletal structures comprising microtubules and their associated proteins." [GOC:mah]
Os05g0149800	2845696	2851659	GO:0005819	spindle	"The array of microtubules and associated molecules that forms between opposite poles of a eukaryotic cell during mitosis or meiosis and serves to move the duplicated chromosomes apart." [ISBN:0198547684]
Os05g0149800	2845696	2851659	GO:0030865	cortical cytoskeleton organization	"A process that is carried out at the cellular level which results in the assembly, arrangement of constituent parts, or disassembly of cytoskeletal structures in the cell cortex, i.e. just beneath the plasma membrane." [GOC:dph, GOC:jl, GOC:mah]
Os05g0149800	2845696	2851659	GO:0005813	centrosome	"A structure comprised of a core structure (in most organisms, a pair of centrioles) and peripheral material from which a microtubule-based structure, such as a spindle apparatus, is organized. Centrosomes occur close to the nucleus during interphase in many eukaryotic cells, though in animal cells it changes continually during the cell-division cycle." [GOC:mah, ISBN:0198547684]
Os05g0149800	2845696	2851659	GO:0035303	regulation of dephosphorylation	"Any process that modulates the frequency, rate or extent of removal of phosphate groups from a molecule." [GOC:bf]
Os05g0149800	2845696	2851659	GO:0005509	calcium ion binding	"Interacting selectively and non-covalently with calcium ions (Ca2+)." [GOC:ai]
Os05g0149800	2845696	2851659	GO:0035303	regulation of dephosphorylation	"Any process that modulates the frequency, rate or extent of removal of phosphate groups from a molecule." [GOC:bf]
Os05g0149701	2845806	2848312
Os05g0149900	2852853	2860214	GO:0005515	protein binding	"Interacting selectively and non-covalently with any protein or protein complex (a complex of two or more proteins that may include other nonprotein molecules)." [GOC:go_curators]
Os05g0149900	2852853	2860214	GO:0005515	protein binding	"Interacting selectively and non-covalently with any protein or protein complex (a complex of two or more proteins that may include other nonprotein molecules)." [GOC:go_curators]
Os05g0149900	2852853	2860214	GO:0005515	protein binding	"Interacting selectively and non-covalently with any protein or protein complex (a complex of two or more proteins that may include other nonprotein molecules)." [GOC:go_curators]
Os05g0149950	2859418	2859762	GO:0051537	2 iron, 2 sulfur cluster binding	"Interacting selectively and non-covalently with a 2 iron, 2 sulfur (2Fe-2S) cluster; this cluster consists of two iron atoms, with two inorganic sulfur atoms found between the irons and acting as bridging ligands." [GOC:ai, PMID:15952888, Wikipedia:Iron-sulfur_cluster]
Os05g0149950	2859418	2859762	GO:0045454	cell redox homeostasis	"Any process that maintains the redox environment of a cell or compartment within a cell." [GOC:ai, GOC:dph, GOC:tb]
Os05g0149950	2859418	2859762	GO:0015035	protein disulfide oxidoreductase activity	"Catalysis of the reaction: a protein with reduced sulfide groups = a protein with oxidized disulfide bonds." [MetaCyc:DISULFOXRED-RXN]
Os05g0149950	2859418	2859762	GO:0046872	metal ion binding	"Interacting selectively and non-covalently with any metal ion." [GOC:ai]
Os05g0149950	2859418	2859762	GO:0009055	electron transfer activity	"Any molecular entity that serves as an electron acceptor and electron donor in an electron transport chain. An electron transport chain is a process in which a series of electron carriers operate together to transfer electrons from donors to any of several different terminal electron acceptors to generate a transmembrane electrochemical gradient." [ISBN:0198506732]
Os05g0149950	2859418	2859762	GO:0051536	iron-sulfur cluster binding	"Interacting selectively and non-covalently with an iron-sulfur cluster, a combination of iron and sulfur atoms." [GOC:ai]
Os05g0149950	2859418	2859762	GO:0005737	cytoplasm	"All of the contents of a cell excluding the plasma membrane and nucleus, but including other subcellular structures." [ISBN:0198547684]
Os05g0149950	2859418	2859762	GO:0055114	oxidation-reduction process	"A metabolic process that results in the removal or addition of one or more electrons to or from a substance, with or without the concomitant removal or addition of a proton or protons." [GOC:dhl, GOC:ecd, GOC:jh2, GOC:jid, GOC:mlg, GOC:rph]
Os05g0149950	2859418	2859762	GO:0022900	electron transport chain	"A process in which a series of electron carriers operate together to transfer electrons from donors to any of several different terminal electron acceptors to generate a transmembrane electrochemical gradient." [GOC:mtg_electron_transport]
Os05g0149950	2859418	2859762	GO:0005623	cell	"The basic structural and functional unit of all organisms. Includes the plasma membrane and any external encapsulating structures such as the cell wall and cell envelope." [GOC:go_curators]
Os05g0149950	2859418	2859762	GO:0005515	protein binding	"Interacting selectively and non-covalently with any protein or protein complex (a complex of two or more proteins that may include other nonprotein molecules)." [GOC:go_curators]
Os05g0150000	2862711	2865760	GO:0005622	intracellular	"The living contents of a cell; the matter contained within (but not including) the plasma membrane, usually taken to exclude large vacuoles and masses of secretory or ingested material. In eukaryotes it includes the nucleus and cytoplasm." [ISBN:0198506732]
Os05g0150000	2862711	2865760	GO:0030170	pyridoxal phosphate binding	"Interacting selectively and non-covalently with pyridoxal 5' phosphate, 3-hydroxy-5-(hydroxymethyl)-2-methyl4-pyridine carboxaldehyde 5' phosphate, the biologically active form of vitamin B6." [GOC:mah, ISBN:0198506732]
Os05g0150000	2862711	2865760	GO:0030170	pyridoxal phosphate binding	"Interacting selectively and non-covalently with pyridoxal 5' phosphate, 3-hydroxy-5-(hydroxymethyl)-2-methyl4-pyridine carboxaldehyde 5' phosphate, the biologically active form of vitamin B6." [GOC:mah, ISBN:0198506732]
Os05g0150100	2869024	2870322
Os05g0150300	2874325	2884462	GO:0005634	nucleus	"A membrane-bounded organelle of eukaryotic cells in which chromosomes are housed and replicated. In most cells, the nucleus contains all of the cell's chromosomes except the organellar chromosomes, and is the site of RNA synthesis and processing. In some species, or in specialized cell types, RNA metabolism or DNA replication may be absent." [GOC:go_curators]
Os05g0150300	2874325	2884462	GO:0003676	nucleic acid binding	"Interacting selectively and non-covalently with any nucleic acid." [GOC:jl]
Os05g0150300	2874325	2884462	GO:0016818	hydrolase activity, acting on acid anhydrides, in phosphorus-containing anhydrides	"Catalysis of the hydrolysis of any acid anhydride which contains phosphorus." [GOC:jl]
Os05g0150300	2874325	2884462	GO:0016887	ATPase activity	"Catalysis of the reaction: ATP + H2O = ADP + phosphate + 2 H+. May or may not be coupled to another reaction." [EC:3.6.1.3, GOC:jl]
Os05g0150300	2874325	2884462	GO:0004386	helicase activity	"Catalysis of the reaction: NTP + H2O = NDP + phosphate, to drive the unwinding of a DNA or RNA helix." [GOC:mah, ISBN:0198506732]
Os05g0150300	2874325	2884462	GO:0006338	chromatin remodeling	"Dynamic structural changes to eukaryotic chromatin occurring throughout the cell division cycle. These changes range from the local changes necessary for transcriptional regulation to global changes necessary for chromosome segregation." [GOC:jid, GOC:vw, PMID:12697820]
Os05g0150300	2874325	2884462	GO:0031491	nucleosome binding	"Interacting selectively and non-covalently with a nucleosome, a complex comprised of DNA wound around a multisubunit core and associated proteins, which forms the primary packing unit of DNA into higher order structures." [GOC:mah]
Os05g0150300	2874325	2884462	GO:0043044	ATP-dependent chromatin remodeling	"Dynamic structural changes to eukaryotic chromatin that require energy from the hydrolysis of ATP, ranging from local changes necessary for transcriptional regulation to global changes necessary for chromosome segregation, mediated by ATP-dependent chromatin-remodelling factors." [GOC:jl, PMID:12042764]
Os05g0150300	2874325	2884462	GO:0016589	NURF complex	"An ISWI complex that contains an ATPase subunit of the ISWI family (SNF2L in mammals), a NURF301 homolog (BPTF in humans), and additional subunits, though the composition of these additional subunits varies slightly with species. NURF is involved in regulation of transcription from TRNA polymerase II promoters." [GOC:bf, GOC:krc, PMID:10779516, PMID:11279013, PMID:15284901, PMID:16568949, PMID:2…
Os05g0150300	2874325	2884462	GO:0003677	DNA binding	"Any molecular function by which a gene product interacts selectively and non-covalently with DNA (deoxyribonucleic acid)." [GOC:dph, GOC:jl, GOC:tb, GOC:vw]
Os05g0150300	2874325	2884462	GO:0016787	hydrolase activity	"Catalysis of the hydrolysis of various bonds, e.g. C-O, C-N, C-C, phosphoric anhydride bonds, etc. Hydrolase is the systematic name for any enzyme of EC class 3." [ISBN:0198506732]
Os05g0150300	2874325	2884462	GO:0000166	nucleotide binding	"Interacting selectively and non-covalently with a nucleotide, any compound consisting of a nucleoside that is esterified with (ortho)phosphate or an oligophosphate at any hydroxyl group on the ribose or deoxyribose." [GOC:mah, ISBN:0198547684]
Os05g0150300	2874325	2884462	GO:0005524	ATP binding	"Interacting selectively and non-covalently with ATP, adenosine 5'-triphosphate, a universally important coenzyme and enzyme regulator." [ISBN:0198506732]
Os05g0150300	2874325	2884462	GO:0006325	chromatin organization	"Any process that results in the specification, formation or maintenance of the physical structure of eukaryotic chromatin." [GOC:mah, GOC:vw, PMID:20404130]
Os05g0150400	2884880	2889475	GO:0003723	RNA binding	"Interacting selectively and non-covalently with an RNA molecule or a portion thereof." [GOC:jl, GOC:mah]
Os05g0150500	2892746	2898971	GO:0016567	protein ubiquitination	"The process in which one or more ubiquitin groups are added to a protein." [GOC:ai]
Os05g0150500	2892746	2898971	GO:0010011	auxin binding	"Interacting selectively and non-covalently with auxin, plant hormones that regulate aspects of plant growth." [GOC:sm]
Os05g0150500	2892746	2898971	GO:0005634	nucleus	"A membrane-bounded organelle of eukaryotic cells in which chromosomes are housed and replicated. In most cells, the nucleus contains all of the cell's chromosomes except the organellar chromosomes, and is the site of RNA synthesis and processing. In some species, or in specialized cell types, RNA metabolism or DNA replication may be absent." [GOC:go_curators]
Os05g0150500	2892746	2898971	GO:0009734	auxin-activated signaling pathway	"A series of molecular signals generated by the binding of the plant hormone auxin to a receptor, and ending with modulation of a downstream cellular process, e.g. transcription." [GOC:mah, GOC:sm, PMID:16990790, PMID:18647826]
Os05g0150500	2892746	2898971	GO:0009734	auxin-activated signaling pathway	"A series of molecular signals generated by the binding of the plant hormone auxin to a receptor, and ending with modulation of a downstream cellular process, e.g. transcription." [GOC:mah, GOC:sm, PMID:16990790, PMID:18647826]
Os05g0150500	2892746	2898971	GO:0000822	inositol hexakisphosphate binding	"Interacting selectively and non-covalently with inositol hexakisphosphate." [GOC:go_curators]
Os05g0150500	2892746	2898971	GO:0031146	SCF-dependent proteasomal ubiquitin-dependent protein catabolic process	"The chemical reactions and pathways resulting in the breakdown of a protein or peptide by hydrolysis of its peptide bonds, initiated by the covalent attachment of ubiquitin, with ubiquitin-protein ligation catalyzed by an SCF (Skp1/Cul1/F-box protein) complex, and mediated by the proteasome." [PMID:15380083]
Os05g0150500	2892746	2898971	GO:0061630	ubiquitin protein ligase activity	"Catalysis of the transfer of ubiquitin to a substrate protein via the reaction X-ubiquitin + S -> X + S-ubiquitin, where X is either an E2 or E3 enzyme, the X-ubiquitin linkage is a thioester bond, and the S-ubiquitin linkage is an amide bond: an isopeptide bond between the C-terminal glycine of ubiquitin and the epsilon-amino group of lysine residues in the substrate or, in the linear extension…
Os05g0150500	2892746	2898971	GO:0019005	SCF ubiquitin ligase complex	"A ubiquitin ligase complex in which a cullin from the Cul1 subfamily and a RING domain protein form the catalytic core; substrate specificity is conferred by a Skp1 adaptor and an F-box protein. SCF complexes are involved in targeting proteins for degradation by the proteasome. The best characterized complexes are those from yeast and mammals (with core subunits named Cdc53/Cul1, Rbx1/Hrt1/Roc1)…
Os05g0150500	2892746	2898971	GO:0019005	SCF ubiquitin ligase complex	"A ubiquitin ligase complex in which a cullin from the Cul1 subfamily and a RING domain protein form the catalytic core; substrate specificity is conferred by a Skp1 adaptor and an F-box protein. SCF complexes are involved in targeting proteins for degradation by the proteasome. The best characterized complexes are those from yeast and mammals (with core subunits named Cdc53/Cul1, Rbx1/Hrt1/Roc1)…
Os05g0150500	2892746	2898971	GO:0043224	nuclear SCF ubiquitin ligase complex	"A ubiquitin ligase complex, located in the nucleus, in which a cullin from the Cul1 subfamily and a RING domain protein form the catalytic core; substrate specificity is conferred by a Skp1 adaptor and an F-box protein. SCF complexes are involved in targeting proteins for degradation by the proteasome. The best characterized complexes are those from yeast and mammals (with core subunits named Cd…
Os05g0150500	2892746	2898971	GO:0005515	protein binding	"Interacting selectively and non-covalently with any protein or protein complex (a complex of two or more proteins that may include other nonprotein molecules)." [GOC:go_curators]
Os05g0150550	2893494	2899089
Os05g0150600	2906270	2913774	GO:0005634	nucleus	"A membrane-bounded organelle of eukaryotic cells in which chromosomes are housed and replicated. In most cells, the nucleus contains all of the cell's chromosomes except the organellar chromosomes, and is the site of RNA synthesis and processing. In some species, or in specialized cell types, RNA metabolism or DNA replication may be absent." [GOC:go_curators]
Os05g0150600	2906270	2913774	GO:0003676	nucleic acid binding	"Interacting selectively and non-covalently with any nucleic acid." [GOC:jl]
Os05g0150600	2906270	2913774	GO:0030145	manganese ion binding	"Interacting selectively and non-covalently with manganese (Mn) ions." [GOC:ai]
Os05g0150600	2906270	2913774	GO:0006281	DNA repair	"The process of restoring DNA after damage. Genomes are subject to damage by chemical and physical agents in the environment (e.g. UV and ionizing radiations, chemical mutagens, fungal and bacterial toxins, etc.) and by free radicals or alkylating agents endogenously generated in metabolism. DNA is also damaged because of errors during its replication. A variety of different DNA repair pathways h…
Os05g0150600	2906270	2913774	GO:0003682	chromatin binding	"Interacting selectively and non-covalently with chromatin, the network of fibers of DNA, protein, and sometimes RNA, that make up the chromosomes of the eukaryotic nucleus during interphase." [GOC:jl, ISBN:0198506732, PMID:20404130]
Os05g0150600	2906270	2913774	GO:0006310	DNA recombination	"Any process in which a new genotype is formed by reassortment of genes resulting in gene combinations different from those that were present in the parents. In eukaryotes genetic recombination can occur by chromosome assortment, intrachromosomal recombination, or nonreciprocal interchromosomal recombination. Interchromosomal recombination occurs by crossing over. In bacteria it may occur by gene…
Os05g0150600	2906270	2913774	GO:0006310	DNA recombination	"Any process in which a new genotype is formed by reassortment of genes resulting in gene combinations different from those that were present in the parents. In eukaryotes genetic recombination can occur by chromosome assortment, intrachromosomal recombination, or nonreciprocal interchromosomal recombination. Interchromosomal recombination occurs by crossing over. In bacteria it may occur by gene…
Os05g0150600	2906270	2913774	GO:0006979	response to oxidative stress	"Any process that results in a change in state or activity of a cell or an organism (in terms of movement, secretion, enzyme production, gene expression, etc.) as a result of oxidative stress, a state often resulting from exposure to high levels of reactive oxygen species, e.g. superoxide anions, hydrogen peroxide (H2O2), and hydroxyl radicals." [GOC:jl, PMID:12115731]
Os05g0150600	2906270	2913774	GO:0006284	base-excision repair	"In base excision repair, an altered base is removed by a DNA glycosylase enzyme, followed by excision of the resulting sugar phosphate. The small gap left in the DNA helix is filled in by the sequential action of DNA polymerase and DNA ligase." [ISBN:0815316194]
Os05g0150600	2906270	2913774	GO:0008026	ATP-dependent helicase activity	"Catalysis of the reaction: ATP + H2O = ADP + phosphate, to drive the unwinding of a DNA or RNA helix." [EC:3.6.1.3, GOC:jl]
Os05g0150600	2906270	2913774	GO:0000724	double-strand break repair via homologous recombination	"The error-free repair of a double-strand break in DNA in which the broken DNA molecule is repaired using homologous sequences. A strand in the broken DNA searches for a homologous region in an intact chromosome to serve as the template for DNA synthesis. The restoration of two intact DNA molecules results in the exchange, reciprocal or nonreciprocal, of genetic material between the intact DNA mo…
Os05g0150600	2906270	2913774	GO:0005694	chromosome	"A structure composed of a very long molecule of DNA and associated proteins (e.g. histones) that carries hereditary information." [ISBN:0198547684]
Os05g0150600	2906270	2913774	GO:0043140	ATP-dependent 3'-5' DNA helicase activity	"Catalysis of the reaction: ATP + H2O = ADP + phosphate; drives the unwinding of the DNA helix in the direction 3' to 5'." [GOC:jl]
Os05g0150600	2906270	2913774	GO:0042803	protein homodimerization activity	"Interacting selectively and non-covalently with an identical protein to form a homodimer." [GOC:jl]
Os05g0150600	2906270	2913774	GO:0008408	3'-5' exonuclease activity	"Catalysis of the hydrolysis of ester linkages within nucleic acids by removing nucleotide residues from the 3' end." [GOC:ai]
Os05g0150600	2906270	2913774	GO:0044877	protein-containing complex binding	"Interacting selectively and non-covalently with a macromolecular complex." [GOC:jl]
Os05g0150600	2906270	2913774	GO:0016787	hydrolase activity	"Catalysis of the hydrolysis of various bonds, e.g. C-O, C-N, C-C, phosphoric anhydride bonds, etc. Hydrolase is the systematic name for any enzyme of EC class 3." [ISBN:0198506732]
Os05g0150600	2906270	2913774	GO:0005634	nucleus	"A membrane-bounded organelle of eukaryotic cells in which chromosomes are housed and replicated. In most cells, the nucleus contains all of the cell's chromosomes except the organellar chromosomes, and is the site of RNA synthesis and processing. In some species, or in specialized cell types, RNA metabolism or DNA replication may be absent." [GOC:go_curators]
Os05g0150600	2906270	2913774	GO:0000166	nucleotide binding	"Interacting selectively and non-covalently with a nucleotide, any compound consisting of a nucleoside that is esterified with (ortho)phosphate or an oligophosphate at any hydroxyl group on the ribose or deoxyribose." [GOC:mah, ISBN:0198547684]
Os05g0150600	2906270	2913774	GO:0005524	ATP binding	"Interacting selectively and non-covalently with ATP, adenosine 5'-triphosphate, a universally important coenzyme and enzyme regulator." [ISBN:0198506732]
Os05g0150600	2906270	2913774	GO:0032508	DNA duplex unwinding	"The process in which interchain hydrogen bonds between two strands of DNA are broken or 'melted', generating a region of unpaired single strands." [GOC:isa_complete, GOC:mah]
Os05g0150600	2906270	2913774	GO:0090305	nucleic acid phosphodiester bond hydrolysis	"The nucleic acid metabolic process in which the phosphodiester bonds between nucleotides are cleaved by hydrolysis." [GOC:dph, GOC:tb]
Os05g0150600	2906270	2913774	GO:0004386	helicase activity	"Catalysis of the reaction: NTP + H2O = NDP + phosphate, to drive the unwinding of a DNA or RNA helix." [GOC:mah, ISBN:0198506732]
Os05g0150600	2906270	2913774	GO:0005737	cytoplasm	"All of the contents of a cell excluding the plasma membrane and nucleus, but including other subcellular structures." [ISBN:0198547684]
Os05g0150600	2906270	2913774	GO:0043138	3'-5' DNA helicase activity	"Catalysis of the unwinding of the DNA helix in the direction 3' to 5'." [GOC:jl]
Os05g0150600	2906270	2913774	GO:0006281	DNA repair	"The process of restoring DNA after damage. Genomes are subject to damage by chemical and physical agents in the environment (e.g. UV and ionizing radiations, chemical mutagens, fungal and bacterial toxins, etc.) and by free radicals or alkylating agents endogenously generated in metabolism. DNA is also damaged because of errors during its replication. A variety of different DNA repair pathways h…
Os05g0150600	2906270	2913774	GO:0003677	DNA binding	"Any molecular function by which a gene product interacts selectively and non-covalently with DNA (deoxyribonucleic acid)." [GOC:dph, GOC:jl, GOC:tb, GOC:vw]
Os05g0150600	2906270	2913774	GO:0005654	nucleoplasm	"That part of the nuclear content other than the chromosomes or the nucleolus." [GOC:ma, ISBN:0124325653]
Os05g0150600	2906270	2913774	GO:0009267	cellular response to starvation	"Any process that results in a change in state or activity of a cell (in terms of movement, secretion, enzyme production, gene expression, etc.) as a result of deprivation of nourishment." [GOC:jl]
Os05g0150600	2906270	2913774	GO:0009378	four-way junction helicase activity	"Catalysis of the unwinding of the DNA helix of DNA containing four-way junctions, including Holliday junctions." [GOC:jl, PMID:9442895]
Os05g0150600	2906270	2913774	GO:0032508	DNA duplex unwinding	"The process in which interchain hydrogen bonds between two strands of DNA are broken or 'melted', generating a region of unpaired single strands." [GOC:isa_complete, GOC:mah]
Os05g0150600	2906270	2913774	GO:0000400	four-way junction DNA binding	"Interacting selectively and non-covalently with DNA containing four-way junctions, also known as Holliday junctions, a structure where two DNA double strands are held together by reciprocal exchange of two of the four strands, one strand each from the two original helices." [GOC:krc, ISBN:0815332181, PMID:15563464]
Os05g0150600	2906270	2913774	GO:0005657	replication fork	"The Y-shaped region of a replicating DNA molecule, resulting from the separation of the DNA strands and in which the synthesis of new strands takes place. Also includes associated protein complexes." [GOC:mah, ISBN:0198547684]
Os05g0150600	2906270	2913774	GO:0000731	DNA synthesis involved in DNA repair	"Synthesis of DNA that proceeds from the broken 3' single-strand DNA end and uses the homologous intact duplex as the template." [PMID:10357855]
Os05g0150600	2906270	2913774	GO:0000781	chromosome, telomeric region	"The terminal region of a linear chromosome that includes the telomeric DNA repeats and associated proteins." [GOC:elh]
Os05g0150600	2906270	2913774	GO:0031297	replication fork processing	"The process in which a DNA replication fork that has stalled is restored to a functional state and replication is restarted. The stalling may be due to DNA damage, DNA secondary structure, bound proteins, dNTP shortage, or other causes." [GOC:vw, PMID:11459955, PMID:15367656, PMID:17660542]
Os05g0150600	2906270	2913774	GO:0000287	magnesium ion binding	"Interacting selectively and non-covalently with magnesium (Mg) ions." [GOC:ai]
Os05g0150600	2906270	2913774	GO:0005662	DNA replication factor A complex	"A conserved heterotrimeric complex that binds nonspecifically to single-stranded DNA and is required for multiple processes in eukaryotic DNA metabolism, including DNA replication, DNA repair, and recombination. In all eukaryotic organisms examined the complex is composed of subunits of approximately 70, 30, and 14 kDa." [PMID:9242902]
Os05g0150600	2906270	2913774	GO:0032389	MutLalpha complex	"A heterodimer involved in the recognition of base-base and small insertion/deletion mismatches. In human the complex consists of two subunits, MLH1 and PMS2." [GOC:vk]
Os05g0150600	2906270	2913774	GO:0035861	site of double-strand break	"A region of a chromosome at which a DNA double-strand break has occurred. DNA damage signaling and repair proteins accumulate at the lesion to respond to the damage and repair the DNA to form a continuous DNA helix." [GOC:bf, GOC:mah, GOC:vw, PMID:20096808, PMID:21035408]
Os05g0150600	2906270	2913774	GO:0005813	centrosome	"A structure comprised of a core structure (in most organisms, a pair of centrioles) and peripheral material from which a microtubule-based structure, such as a spindle apparatus, is organized. Centrosomes occur close to the nucleus during interphase in many eukaryotic cells, though in animal cells it changes continually during the cell-division cycle." [GOC:mah, ISBN:0198547684]
Os05g0150600	2906270	2913774	GO:0000405	bubble DNA binding	"Interacting selectively and non-covalently with DNA that contains a bubble. A bubble occurs when DNA contains a region of unpaired, single-stranded DNA flanked on both sides by regions of paired, double-stranded DNA." [GOC:elh, GOC:vw, PMID:16781730]
Os05g0150600	2906270	2913774	GO:0061821	telomeric D-loop binding	"Interacting selectively and non-covalently with a telomeric D-loop. A telomeric D-loop is a three-stranded DNA displacement loop that forms at the site where the telomeric 3' single-stranded DNA overhang (formed of the repeat sequence TTAGGG in mammals) is tucked back inside the double-stranded component of telomeric DNA molecule, thus forming a t-loop or telomeric-loop and protecting the chromo…
Os05g0150600	2906270	2913774	GO:0061820	telomeric D-loop disassembly	"A telomere loop disassembly process that results in the disassembly of telomeric D-loops. A telomeric D-loop is a three-stranded DNA displacement loop that forms at the site where the telomeric 3' single-stranded DNA overhang (formed of the repeat sequence TTAGGG in mammals) is tucked back inside the double-stranded component of telomeric DNA molecule, thus forming a t-loop or telomeric-loop and…
Os05g0150600	2906270	2913774	GO:0000403	Y-form DNA binding	"Interacting selectively and non-covalently with segment of DNA shaped like a Y. This shape occurs when DNA contains a region of paired double-stranded DNA on one end and a region of unpaired DNA strands on the opposite end." [GOC:elh, PMID:16781730]
Os05g0150600	2906270	2913774	GO:0061749	forked DNA-dependent helicase activity	"Catalysis of the reaction: NTP + H2O = NDP + phosphate, to drive the unwinding of a DNA helix containing forked DNA." [GOC:dph, PMID:26277776]
Os05g0150600	2906270	2913774	GO:0070337	3'-flap-structured DNA binding	"Interacting selectively and non-covalently with a 3'-flap structure in DNA. A DNA flap structure is one in which a single-stranded 3'-end of DNA or RNA protrudes from a double-stranded DNA molecule." [GOC:mah, PMID:15189154]
Os05g0150600	2906270	2913774	GO:1905773	8-hydroxy-2'-deoxyguanosine DNA binding	"Interacting selectively and non-covalently with 8-hydroxy-2'-deoxyguanosine an oxidized purine residue found in damaged DNA." [GO_REF:0000067, GOC:BHF, GOC:BHF_telomere, GOC:nc, GOC:TermGenie, PMID:19734539]
Os05g0150600	2906270	2913774	GO:0001302	replicative cell aging	"The process associated with progression of the cell from its inception to the end of its lifespan that occurs as the cell continues cycles of growth and division." [GOC:jh, PMID:12044934]
Os05g0150600	2906270	2913774	GO:0007569	cell aging	"An aging process that has as participant a cell after a cell has stopped dividing. Cell aging may occur when a cell has temporarily stopped dividing through cell cycle arrest (GO:0007050) or when a cell has permanently stopped dividing, in which case it is undergoing cellular senescence (GO:0090398). May precede cell death (GO:0008219) and succeed cell maturation (GO:0048469)." [GOC:PO_curators]
Os05g0150600	2906270	2913774	GO:0008340	determination of adult lifespan	"The control of viability and duration in the adult phase of the life-cycle." [GOC:ems]
Os05g0150600	2906270	2913774	GO:0010225	response to UV-C	"Any process that results in a change in state or activity of a cell or an organism (in terms of movement, secretion, enzyme production, gene expression, etc.) as a result of a UV-C radiation stimulus. UV-C radiation (UV-C light) spans the wavelengths 100 to 280 nm." [GOC:tb]
Os05g0150600	2906270	2913774	GO:0010259	multicellular organism aging	"An aging process that has as participant a whole multicellular organism. Multicellular organism aging includes loss of functions such as resistance to disease, homeostasis, and fertility, as well as wear and tear. Multicellular organisms aging includes processes like cellular senescence and organ senescence, but is more inclusive. May precede death (GO:0016265) of an organism and may succeed dev…
Os05g0150600	2906270	2913774	GO:0042981	regulation of apoptotic process	"Any process that modulates the occurrence or rate of cell death by apoptotic process." [GOC:jl, GOC:mtg_apoptosis]
Os05g0150600	2906270	2913774	GO:0044806	G-quadruplex DNA unwinding	"The process by which G-quadruplex (also known as G4) DNA, which is a four-stranded DNA structure held together by guanine base pairing, is unwound or 'melted'." [GOC:jl, GOC:se, PMID:23657261]
Os05g0150600	2906270	2913774	GO:0051345	positive regulation of hydrolase activity	"Any process that activates or increases the frequency, rate or extent of hydrolase activity, the catalysis of the hydrolysis of various bonds." [GOC:ai]
Os05g0150600	2906270	2913774	GO:0071480	cellular response to gamma radiation	"Any process that results in a change in state or activity of a cell (in terms of movement, secretion, enzyme production, gene expression, etc.) as a result of a gamma radiation stimulus. Gamma radiation is a form of electromagnetic radiation (EMR) or light emission of a specific frequency produced from sub-atomic particle interaction, such as electron-positron annihilation and radioactive decay.…
Os05g0150600	2906270	2913774	GO:0098530	positive regulation of strand invasion	"Any process that increases the rate, frequency or extent of strand invasion. Strand invasion is the process in which the nucleoprotein complex (composed of the broken single-strand DNA and the recombinase) searches and identifies a region of homology in intact duplex DNA. The broken single-strand DNA displaces the like strand and forms Watson-Crick base pairs with its complement, forming a duple…
Os05g0150600	2906270	2913774	GO:0003676	nucleic acid binding	"Interacting selectively and non-covalently with any nucleic acid." [GOC:jl]
Os05g0150600	2906270	2913774	GO:0006310	DNA recombination	"Any process in which a new genotype is formed by reassortment of genes resulting in gene combinations different from those that were present in the parents. In eukaryotes genetic recombination can occur by chromosome assortment, intrachromosomal recombination, or nonreciprocal interchromosomal recombination. Interchromosomal recombination occurs by crossing over. In bacteria it may occur by gene…
Os05g0150600	2906270	2913774	GO:0008026	ATP-dependent helicase activity	"Catalysis of the reaction: ATP + H2O = ADP + phosphate, to drive the unwinding of a DNA or RNA helix." [EC:3.6.1.3, GOC:jl]
Os05g0150600	2906270	2913774	GO:0005524	ATP binding	"Interacting selectively and non-covalently with ATP, adenosine 5'-triphosphate, a universally important coenzyme and enzyme regulator." [ISBN:0198506732]
Os05g0150733	2917556	2918143	GO:0046872	metal ion binding	"Interacting selectively and non-covalently with any metal ion." [GOC:ai]
Os05g0150733	2917556	2918143	GO:0030001	metal ion transport	"The directed movement of metal ions, any metal ion with an electric charge, into, out of or within a cell, or between cells, by means of some agent such as a transporter or pore." [GOC:ai]
Os05g0150733	2917556	2918143	GO:0005737	cytoplasm	"All of the contents of a cell excluding the plasma membrane and nucleus, but including other subcellular structures." [ISBN:0198547684]
Os05g0150733	2917556	2918143	GO:0046914	transition metal ion binding	"Interacting selectively and non-covalently with a transition metal ions; a transition metal is an element whose atom has an incomplete d-subshell of extranuclear electrons, or which gives rise to a cation or cations with an incomplete d-subshell. Transition metals often have more than one valency state. Biologically relevant transition metals include vanadium, manganese, iron, copper, cobalt, ni…
Os05g0150733	2917556	2918143	GO:0030001	metal ion transport	"The directed movement of metal ions, any metal ion with an electric charge, into, out of or within a cell, or between cells, by means of some agent such as a transporter or pore." [GOC:ai]
Os05g0150733	2917556	2918143	GO:0046916	cellular transition metal ion homeostasis	"Any process involved in the maintenance of an internal steady state of transition metal ions at the level of a cell. A transition metal is an element whose atom has an incomplete d-subshell of extranuclear electrons, or which gives rise to a cation or cations with an incomplete d-subshell. Transition metals often have more than one valency state. Biologically relevant transition metals include v…
Os05g0150800	2925781	2928082	GO:0004488	methylenetetrahydrofolate dehydrogenase (NADP+) activity	"Catalysis of the reaction: 5,10-methylenetetrahydrofolate + NADP(+) = 5,10-methenyltetrahydrofolate + NADPH." [EC:1.5.1.5, RHEA:22812]
Os05g0150800	2925781	2928082	GO:0055114	oxidation-reduction process	"A metabolic process that results in the removal or addition of one or more electrons to or from a substance, with or without the concomitant removal or addition of a proton or protons." [GOC:dhl, GOC:ecd, GOC:jh2, GOC:jid, GOC:mlg, GOC:rph]
Os05g0150800	2925781	2928082	GO:0003824	catalytic activity	"Catalysis of a biochemical reaction at physiological temperatures. In biologically catalyzed reactions, the reactants are known as substrates, and the catalysts are naturally occurring macromolecular substances known as enzymes. Enzymes possess specific binding sites for substrates, and are usually composed wholly or largely of protein, but RNA that has catalytic activity (ribozyme) is often als…
Os05g0150800	2925781	2928082	GO:0035999	tetrahydrofolate interconversion	"The chemical reactions and pathways by which one-carbon (C1) units are transferred between tetrahydrofolate molecules, to synthesise other tetrahydrofolate molecules." [GOC:yaf, PMID:1825999, UniPathway:UPA00193]
Os05g0150800	2925781	2928082	GO:0004488	methylenetetrahydrofolate dehydrogenase (NADP+) activity	"Catalysis of the reaction: 5,10-methylenetetrahydrofolate + NADP(+) = 5,10-methenyltetrahydrofolate + NADPH." [EC:1.5.1.5, RHEA:22812]
Os05g0150800	2925781	2928082	GO:0004488	methylenetetrahydrofolate dehydrogenase (NADP+) activity	"Catalysis of the reaction: 5,10-methylenetetrahydrofolate + NADP(+) = 5,10-methenyltetrahydrofolate + NADPH." [EC:1.5.1.5, RHEA:22812]
Os05g0150800	2925781	2928082	GO:0055114	oxidation-reduction process	"A metabolic process that results in the removal or addition of one or more electrons to or from a substance, with or without the concomitant removal or addition of a proton or protons." [GOC:dhl, GOC:ecd, GOC:jh2, GOC:jid, GOC:mlg, GOC:rph]
Os05g0150800	2925781	2928082	GO:0044030	regulation of DNA methylation	"Any process that modulates the frequency, rate or extent of the covalent transfer of a methyl group to either N-6 of adenine or C-5 or N-4 of cytosine." [GOC:jl]
Os05g0150800	2925781	2928082	GO:0046653	tetrahydrofolate metabolic process	"The chemical reactions and pathways involving tetrahydrofolate, 5,6,7,8-tetrahydrofolic acid, a folate derivative bearing additional hydrogens on the pterin group." [ISBN:0198506732]
Os05g0150800	2925781	2928082	GO:0005737	cytoplasm	"All of the contents of a cell excluding the plasma membrane and nucleus, but including other subcellular structures." [ISBN:0198547684]
Os05g0150800	2925781	2928082	GO:0005829	cytosol	"The part of the cytoplasm that does not contain organelles but which does contain other particulate matter, such as protein complexes." [GOC:hjd, GOC:jl]
Os05g0150800	2925781	2928082	GO:0009507	chloroplast	"A chlorophyll-containing plastid with thylakoids organized into grana and frets, or stroma thylakoids, and embedded in a stroma." [ISBN:0471245208]
Os05g0150800	2925781	2928082	GO:0005829	cytosol	"The part of the cytoplasm that does not contain organelles but which does contain other particulate matter, such as protein complexes." [GOC:hjd, GOC:jl]
Os05g0150800	2925781	2928082	GO:0004477	methenyltetrahydrofolate cyclohydrolase activity	"Catalysis of the reaction: 5,10-methenyltetrahydrofolate + H2O = 10-formyltetrahydrofolate." [EC:3.5.4.9]
Os05g0150800	2925781	2928082	GO:0006730	one-carbon metabolic process	"The chemical reactions and pathways involving the transfer of one-carbon units in various oxidation states." [GOC:hjd, GOC:mah, GOC:pde]
Os05g0150800	2925781	2928082	GO:0046653	tetrahydrofolate metabolic process	"The chemical reactions and pathways involving tetrahydrofolate, 5,6,7,8-tetrahydrofolic acid, a folate derivative bearing additional hydrogens on the pterin group." [ISBN:0198506732]
Os05g0150900	2928135	2931982	GO:0003824	catalytic activity	"Catalysis of a biochemical reaction at physiological temperatures. In biologically catalyzed reactions, the reactants are known as substrates, and the catalysts are naturally occurring macromolecular substances known as enzymes. Enzymes possess specific binding sites for substrates, and are usually composed wholly or largely of protein, but RNA that has catalytic activity (ribozyme) is often als…
Os05g0150900	2928135	2931982	GO:0006427	histidyl-tRNA aminoacylation	"The process of coupling histidine to histidyl-tRNA, catalyzed by histidyl-tRNA synthetase. The histidyl-tRNA synthetase is a class-II synthetase. The activated amino acid is transferred to the 3''-OH group of a histidine-accetping tRNA." [GOC:mcc, ISBN:0716730510]
Os05g0150900	2928135	2931982	GO:0004821	histidine-tRNA ligase activity	"Catalysis of the reaction: ATP + L-histidine + tRNA(His) = AMP + diphosphate + L-histidyl-tRNA(His)." [EC:6.1.1.21]
Os05g0150900	2928135	2931982	GO:0005524	ATP binding	"Interacting selectively and non-covalently with ATP, adenosine 5'-triphosphate, a universally important coenzyme and enzyme regulator." [ISBN:0198506732]
Os05g0150900	2928135	2931982	GO:0005737	cytoplasm	"All of the contents of a cell excluding the plasma membrane and nucleus, but including other subcellular structures." [ISBN:0198547684]
Os05g0150900	2928135	2931982	GO:0005829	cytosol	"The part of the cytoplasm that does not contain organelles but which does contain other particulate matter, such as protein complexes." [GOC:hjd, GOC:jl]
Os05g0150900	2928135	2931982	GO:0003824	catalytic activity	"Catalysis of a biochemical reaction at physiological temperatures. In biologically catalyzed reactions, the reactants are known as substrates, and the catalysts are naturally occurring macromolecular substances known as enzymes. Enzymes possess specific binding sites for substrates, and are usually composed wholly or largely of protein, but RNA that has catalytic activity (ribozyme) is often als…
Os05g0150900	2928135	2931982	GO:0006427	histidyl-tRNA aminoacylation	"The process of coupling histidine to histidyl-tRNA, catalyzed by histidyl-tRNA synthetase. The histidyl-tRNA synthetase is a class-II synthetase. The activated amino acid is transferred to the 3''-OH group of a histidine-accetping tRNA." [GOC:mcc, ISBN:0716730510]
Os05g0150900	2928135	2931982	GO:0006427	histidyl-tRNA aminoacylation	"The process of coupling histidine to histidyl-tRNA, catalyzed by histidyl-tRNA synthetase. The histidyl-tRNA synthetase is a class-II synthetase. The activated amino acid is transferred to the 3''-OH group of a histidine-accetping tRNA." [GOC:mcc, ISBN:0716730510]
Os05g0150900	2928135	2931982	GO:0004821	histidine-tRNA ligase activity	"Catalysis of the reaction: ATP + L-histidine + tRNA(His) = AMP + diphosphate + L-histidyl-tRNA(His)." [EC:6.1.1.21]
Os05g0150900	2928135	2931982	GO:0004821	histidine-tRNA ligase activity	"Catalysis of the reaction: ATP + L-histidine + tRNA(His) = AMP + diphosphate + L-histidyl-tRNA(His)." [EC:6.1.1.21]
Os05g0150900	2928135	2931982	GO:0000166	nucleotide binding	"Interacting selectively and non-covalently with a nucleotide, any compound consisting of a nucleoside that is esterified with (ortho)phosphate or an oligophosphate at any hydroxyl group on the ribose or deoxyribose." [GOC:mah, ISBN:0198547684]
Os05g0150900	2928135	2931982	GO:0005524	ATP binding	"Interacting selectively and non-covalently with ATP, adenosine 5'-triphosphate, a universally important coenzyme and enzyme regulator." [ISBN:0198506732]
Os05g0150900	2928135	2931982	GO:0005737	cytoplasm	"All of the contents of a cell excluding the plasma membrane and nucleus, but including other subcellular structures." [ISBN:0198547684]
Os05g0150900	2928135	2931982	GO:0006412	translation	"The cellular metabolic process in which a protein is formed, using the sequence of a mature mRNA or circRNA molecule to specify the sequence of amino acids in a polypeptide chain. Translation is mediated by the ribosome, and begins with the formation of a ternary complex between aminoacylated initiator methionine tRNA, GTP, and initiation factor 2, which subsequently associates with the small su…
Os05g0150900	2928135	2931982	GO:0004812	aminoacyl-tRNA ligase activity	"Catalysis of the formation of aminoacyl-tRNA from ATP, amino acid, and tRNA with the release of diphosphate and AMP." [ISBN:0198506732]
Os05g0150900	2928135	2931982	GO:0016874	ligase activity	"Catalysis of the joining of two substances, or two groups within a single molecule, with the concomitant hydrolysis of the diphosphate bond in ATP or a similar triphosphate." [EC:6, GOC:mah]
Os05g0150900	2928135	2931982	GO:0005739	mitochondrion	"A semiautonomous, self replicating organelle that occurs in varying numbers, shapes, and sizes in the cytoplasm of virtually all eukaryotic cells. It is notably the site of tissue respiration." [GOC:giardia, ISBN:0198506732]
Os05g0150900	2928135	2931982	GO:0005829	cytosol	"The part of the cytoplasm that does not contain organelles but which does contain other particulate matter, such as protein complexes." [GOC:hjd, GOC:jl]
Os05g0150900	2928135	2931982	GO:0005737	cytoplasm	"All of the contents of a cell excluding the plasma membrane and nucleus, but including other subcellular structures." [ISBN:0198547684]
Os05g0150900	2928135	2931982	GO:0032543	mitochondrial translation	"The chemical reactions and pathways resulting in the formation of a protein in a mitochondrion. This is a ribosome-mediated process in which the information in messenger RNA (mRNA) is used to specify the sequence of amino acids in the protein; the mitochondrion has its own ribosomes and transfer RNAs, and uses a genetic code that differs from the nuclear code." [GOC:go_curators]
Os05g0150900	2928135	2931982	GO:0006427	histidyl-tRNA aminoacylation	"The process of coupling histidine to histidyl-tRNA, catalyzed by histidyl-tRNA synthetase. The histidyl-tRNA synthetase is a class-II synthetase. The activated amino acid is transferred to the 3''-OH group of a histidine-accetping tRNA." [GOC:mcc, ISBN:0716730510]
Os05g0150900	2928135	2931982	GO:0004821	histidine-tRNA ligase activity	"Catalysis of the reaction: ATP + L-histidine + tRNA(His) = AMP + diphosphate + L-histidyl-tRNA(His)." [EC:6.1.1.21]
Os05g0150900	2928135	2931982	GO:0005524	ATP binding	"Interacting selectively and non-covalently with ATP, adenosine 5'-triphosphate, a universally important coenzyme and enzyme regulator." [ISBN:0198506732]
Os05g0150900	2928135	2931982	GO:0005737	cytoplasm	"All of the contents of a cell excluding the plasma membrane and nucleus, but including other subcellular structures." [ISBN:0198547684]
Os05g0151000	2936549	2944391	GO:0006366	transcription by RNA polymerase II	"The synthesis of RNA from a DNA template by RNA polymerase II, originating at an RNA polymerase II promoter. Includes transcription of messenger RNA (mRNA) and certain small nuclear RNAs (snRNAs)." [GOC:jl, GOC:txnOH, ISBN:0321000382]
Os05g0151000	2936549	2944391	GO:0016740	transferase activity	"Catalysis of the transfer of a group, e.g. a methyl group, glycosyl group, acyl group, phosphorus-containing, or other groups, from one compound (generally regarded as the donor) to another compound (generally regarded as the acceptor). Transferase is the systematic name for any enzyme of EC class 2." [ISBN:0198506732]
Os05g0151000	2936549	2944391	GO:0003677	DNA binding	"Any molecular function by which a gene product interacts selectively and non-covalently with DNA (deoxyribonucleic acid)." [GOC:dph, GOC:jl, GOC:tb, GOC:vw]
Os05g0151000	2936549	2944391	GO:0008270	zinc ion binding	"Interacting selectively and non-covalently with zinc (Zn) ions." [GOC:ai]
Os05g0151000	2936549	2944391	GO:0006351	transcription, DNA-templated	"The cellular synthesis of RNA on a template of DNA." [GOC:jl, GOC:txnOH]
Os05g0151000	2936549	2944391	GO:0016779	nucleotidyltransferase activity	"Catalysis of the transfer of a nucleotidyl group to a reactant." [ISBN:0198506732]
Os05g0151000	2936549	2944391	GO:0005634	nucleus	"A membrane-bounded organelle of eukaryotic cells in which chromosomes are housed and replicated. In most cells, the nucleus contains all of the cell's chromosomes except the organellar chromosomes, and is the site of RNA synthesis and processing. In some species, or in specialized cell types, RNA metabolism or DNA replication may be absent." [GOC:go_curators]
Os05g0151000	2936549	2944391	GO:0003899	DNA-directed 5'-3' RNA polymerase activity	"Catalysis of the reaction: nucleoside triphosphate + RNA(n) = diphosphate + RNA(n+1). Utilizes a DNA template, i.e. the catalysis of DNA-template-directed extension of the 3'-end of an RNA strand by one nucleotide at a time. Can initiate a chain 'de novo'." [EC:2.7.7.6, GOC:pf]
Os05g0151000	2936549	2944391	GO:0005665	RNA polymerase II, core complex	"RNA polymerase II, one of three nuclear DNA-directed RNA polymerases found in all eukaryotes, is a multisubunit complex; typically it produces mRNAs, snoRNAs, and some of the snRNAs. Two large subunits comprise the most conserved portion including the catalytic site and share similarity with other eukaryotic and bacterial multisubunit RNA polymerases. The largest subunit of RNA polymerase II con…
Os05g0151000	2936549	2944391	GO:0001054	RNA polymerase I activity	"Catalysis of the reaction: nucleoside triphosphate + RNA(n) = diphosphate + RNA(n+1). Utilizes a DNA template that contains an RNA polymerase I specific promoter to direct initiation and catalyzes DNA-template-directed extension of the 3'-end of an RNA strand by one nucleotide at a time. Can initiate a chain 'de novo'." [GOC:txnOH]
Os05g0151000	2936549	2944391	GO:0001055	RNA polymerase II activity	"Catalysis of the reaction: nucleoside triphosphate + RNA(n) = diphosphate + RNA(n+1). Utilizes a DNA template that contains an RNA polymerase II specific promoter to direct initiation and catalyses DNA-template-directed extension of the 3'-end of an RNA strand by one nucleotide at a time. Can initiate a chain 'de novo'." [GOC:txnOH]
Os05g0151000	2936549	2944391	GO:0006360	transcription by RNA polymerase I	"The synthesis of RNA from a DNA template by RNA polymerase I (RNAP I), originating at an RNAP I promoter." [GOC:jl, GOC:txnOH]
Os05g0151000	2936549	2944391	GO:0005665	RNA polymerase II, core complex	"RNA polymerase II, one of three nuclear DNA-directed RNA polymerases found in all eukaryotes, is a multisubunit complex; typically it produces mRNAs, snoRNAs, and some of the snRNAs. Two large subunits comprise the most conserved portion including the catalytic site and share similarity with other eukaryotic and bacterial multisubunit RNA polymerases. The largest subunit of RNA polymerase II con…
Os05g0151000	2936549	2944391	GO:0005736	RNA polymerase I complex	"RNA polymerase I, one of three nuclear DNA-directed RNA polymerases found in all eukaryotes, is a multisubunit complex; typically it produces rRNAs. Two large subunits comprise the most conserved portion including the catalytic site and share similarity with other eukaryotic and bacterial multisubunit RNA polymerases. The remainder of the complex is composed of smaller subunits (generally ten or…
Os05g0151000	2936549	2944391	GO:0003899	DNA-directed 5'-3' RNA polymerase activity	"Catalysis of the reaction: nucleoside triphosphate + RNA(n) = diphosphate + RNA(n+1). Utilizes a DNA template, i.e. the catalysis of DNA-template-directed extension of the 3'-end of an RNA strand by one nucleotide at a time. Can initiate a chain 'de novo'." [EC:2.7.7.6, GOC:pf]
Os05g0151100	2967476	2968672
Os05g0151150	2967542	2968674
Os05g0151200	2969525	2970353	GO:0005783	endoplasmic reticulum	"The irregular network of unit membranes, visible only by electron microscopy, that occurs in the cytoplasm of many eukaryotic cells. The membranes form a complex meshwork of tubular channels, which are often expanded into slitlike cavities called cisternae. The ER takes two forms, rough (or granular), with ribosomes adhering to the outer surface, and smooth (with no ribosomes attached)." [ISBN:0…
Os05g0151200	2969525	2970353	GO:0009737	response to abscisic acid	"Any process that results in a change in state or activity of a cell or an organism (in terms of movement, secretion, enzyme production, gene expression, etc.) as a result of an abscisic acid stimulus." [GOC:jl]
Os05g0151200	2969525	2970353	GO:0009651	response to salt stress	"Any process that results in a change in state or activity of a cell or an organism (in terms of movement, secretion, enzyme production, gene expression, etc.) as a result of a stimulus indicating an increase or decrease in the concentration of salt (particularly but not exclusively sodium and chloride ions) in the environment." [GOC:jl]
Os05g0151200	2969525	2970353	GO:0005795	Golgi stack	"The set of thin, flattened membrane-bounded compartments, called cisternae, that form the central portion of the Golgi complex. The stack usually comprises cis, medial, and trans cisternae; the cis- and trans-Golgi networks are not considered part of the stack." [GOC:mah, ISBN:0815316194]
Os05g0151200	2969525	2970353	GO:0016020	membrane	"A lipid bilayer along with all the proteins and protein complexes embedded in it an attached to it." [GOC:dos, GOC:mah, ISBN:0815316194]
Os05g0151200	2969525	2970353	GO:0016021	integral component of membrane	"The component of a membrane consisting of the gene products and protein complexes having at least some part of their peptide sequence embedded in the hydrophobic region of the membrane." [GOC:dos, GOC:go_curators]
Os05g0151200	2969525	2970353	GO:0016021	integral component of membrane	"The component of a membrane consisting of the gene products and protein complexes having at least some part of their peptide sequence embedded in the hydrophobic region of the membrane." [GOC:dos, GOC:go_curators]
Os05g0151200	2969525	2970353	GO:0020037	heme binding	"Interacting selectively and non-covalently with heme, any compound of iron complexed in a porphyrin (tetrapyrrole) ring." [CHEBI:30413, GOC:ai]
Os05g0151200	2969525	2970353	GO:0006778	porphyrin-containing compound metabolic process	"The chemical reactions and pathways involving any member of a large group of derivatives or analogs of porphyrin. Porphyrins consists of a ring of four pyrrole nuclei linked each to the next at their alpha positions through a methine group." [GOC:jl, ISBN:0198506732]
Os05g0151200	2969525	2970353	GO:0006970	response to osmotic stress	"Any process that results in a change in state or activity of a cell or an organism (in terms of movement, secretion, enzyme production, gene expression, etc.) as a result of a stimulus indicating an increase or decrease in the concentration of solutes outside the organism or cell." [GOC:jl]
Os05g0151200	2969525	2970353	GO:0005794	Golgi apparatus	"A compound membranous cytoplasmic organelle of eukaryotic cells, consisting of flattened, ribosome-free vesicles arranged in a more or less regular stack. The Golgi apparatus differs from the endoplasmic reticulum in often having slightly thicker membranes, appearing in sections as a characteristic shallow semicircle so that the convex side (cis or entry face) abuts the endoplasmic reticulum, se…
Os05g0151300	2970911	2972775	GO:0019915	lipid storage	"The accumulation and maintenance in cells or tissues of lipids, compounds soluble in organic solvents but insoluble or sparingly soluble in aqueous solvents. Lipid reserves can be accumulated during early developmental stages for mobilization and utilization at later stages of development." [GOC:dph, GOC:mah, GOC:tb, PMID:11102830]
Os05g0151300	2970911	2972775	GO:0034389	lipid droplet organization	"A process that is carried out at the cellular level which results in the assembly, arrangement of constituent parts, or disassembly of a lipid particle." [GOC:dph, GOC:jl, GOC:mah, PMID:18093937, PMID:18250201]
Os05g0151300	2970911	2972775	GO:0045927	positive regulation of growth	"Any process that activates or increases the rate or extent of growth, the increase in size or mass of all or part of an organism." [GOC:go_curators]
Os05g0151300	2970911	2972775	GO:0080186	developmental vegetative growth	"The increase in size or mass of non-reproductive plant parts." [PO:0007134]
Os05g0151300	2970911	2972775	GO:1902584	positive regulation of response to water deprivation	"Any process that activates or increases the frequency, rate or extent of response to water deprivation." [GO_REF:0000058, GOC:TermGenie, PMID:24198318]
Os05g0151300	2970911	2972775	GO:0005773	vacuole	"A closed structure, found only in eukaryotic cells, that is completely surrounded by unit membrane and contains liquid material. Cells contain one or several vacuoles, that may have different functions from each other. Vacuoles have a diverse array of functions. They can act as a storage organelle for nutrients or waste products, as a degradative compartment, as a cost-effective way of increasin…
Os05g0151300	2970911	2972775	GO:0005811	lipid droplet	"An intracellular non-membrane-bounded organelle comprising a matrix of coalesced lipids surrounded by a phospholipid monolayer. May include associated proteins." [GOC:mah, GOC:tb]
Os05g0151400	2973691	2978049	GO:0005525	GTP binding	"Interacting selectively and non-covalently with GTP, guanosine triphosphate." [GOC:ai]
Os05g0151400	2973691	2978049	GO:0016817	hydrolase activity, acting on acid anhydrides	"Catalysis of the hydrolysis of any acid anhydride." [GOC:jl]
Os05g0151400	2973691	2978049	GO:0005525	GTP binding	"Interacting selectively and non-covalently with GTP, guanosine triphosphate." [GOC:ai]
Os05g0151400	2973691	2978049	GO:0016817	hydrolase activity, acting on acid anhydrides	"Catalysis of the hydrolysis of any acid anhydride." [GOC:jl]
Os05g0151400	2973691	2978049	GO:0005525	GTP binding	"Interacting selectively and non-covalently with GTP, guanosine triphosphate." [GOC:ai]
Os05g0151400	2973691	2978049	GO:0005525	GTP binding	"Interacting selectively and non-covalently with GTP, guanosine triphosphate." [GOC:ai]
Os05g0151400	2973691	2978049	GO:0016817	hydrolase activity, acting on acid anhydrides	"Catalysis of the hydrolysis of any acid anhydride." [GOC:jl]
Os05g0151400	2973691	2978049	GO:0009707	chloroplast outer membrane	"The outer, i.e. cytoplasm-facing, lipid bilayer of the chloroplast envelope." [GOC:tb]
Os05g0151400	2973691	2978049	GO:0045036	protein targeting to chloroplast	"The process of directing proteins towards the chloroplast, usually using signals contained within the protein. Imported proteins are synthesized as cytosolic precursors containing N-terminal uptake-targeting sequences that direct each protein to its correct subcompartment and are subsequently cleaved." [ISBN:0716731363]
Os05g0151700	2987591	2989733
