# Supplementary material for: Chlorophyll fluorescence analysis in diverse rice varieties reveals the positive correlation between the seedlings salt tolerance and photosynthetic efficiency
Source: BMC Plant Biol. 2019 Sep 13;19:403. doi: 10.1186/s12870-019-1983-8 (PMC6743182; doi:10.1186/s12870-019-1983-8)
Supplement: Supplementary file 6 — Table S6. The genes inside the LD region of the most significant SNP detected in the qL GWAS (XLSX 112 kb) [file 12870_2019_1983_MOESM6_ESM.xlsx]

## Sheet: TableS6_qL
Table S6: The genes inside the LD region of most significant SNP detected in qL GWAS
Gene stable ID	Gene start (bp)	Gene end (bp)	GO term accession	GO term name	GO term definition
Os05g0525800	26159275	26167449	GO:0006468	protein phosphorylation	"The process of introducing a phosphate group on to a protein." [GOC:hb]
Os05g0525800	26159275	26167449	GO:0004672	protein kinase activity	"Catalysis of the phosphorylation of an amino acid residue in a protein, usually according to the reaction: a protein + ATP = a phosphoprotein + ADP." [MetaCyc:PROTEIN-KINASE-RXN]
Os05g0525800	26159275	26167449	GO:0016020	membrane	"A lipid bilayer along with all the proteins and protein complexes embedded in it an attached to it." [GOC:dos, GOC:mah, ISBN:0815316194]
Os05g0525800	26159275	26167449	GO:0016021	integral component of membrane	"The component of a membrane consisting of the gene products and protein complexes having at least some part of their peptide sequence embedded in the hydrophobic region of the membrane." [GOC:dos, GOC:go_curators]
Os05g0525800	26159275	26167449	GO:0005524	ATP binding	"Interacting selectively and non-covalently with ATP, adenosine 5'-triphosphate, a universally important coenzyme and enzyme regulator." [ISBN:0198506732]
Os05g0525800	26159275	26167449	GO:0016301	kinase activity	"Catalysis of the transfer of a phosphate group, usually from ATP, to a substrate molecule." [ISBN:0198506732]
Os05g0525800	26159275	26167449	GO:0016310	phosphorylation	"The process of introducing a phosphate group into a molecule, usually with the formation of a phosphoric ester, a phosphoric anhydride or a phosphoric amide." [ISBN:0198506732]
Os05g0525800	26159275	26167449	GO:0005515	protein binding	"Interacting selectively and non-covalently with any protein or protein complex (a complex of two or more proteins that may include other nonprotein molecules)." [GOC:go_curators]
Os05g0525850	26159525	26167410
Os05g0525900	26171097	26172343	GO:0046872	metal ion binding	"Interacting selectively and non-covalently with any metal ion." [GOC:ai]
Os05g0525900	26171097	26172343	GO:0003677	DNA binding	"Any molecular function by which a gene product interacts selectively and non-covalently with DNA (deoxyribonucleic acid)." [GOC:dph, GOC:jl, GOC:tb, GOC:vw]
Os05g0526200	26175584	26177039	GO:0048564	photosystem I assembly	"The aggregation, arrangement and bonding together of a set of components to form a photosystem I complex on the thylakoid membrane." [GOC:go_curators]
Os05g0526200	26175584	26177039	GO:0005634	nucleus	"A membrane-bounded organelle of eukaryotic cells in which chromosomes are housed and replicated. In most cells, the nucleus contains all of the cell's chromosomes except the organellar chromosomes, and is the site of RNA synthesis and processing. In some species, or in specialized cell types, RNA metabolism or DNA replication may be absent." [GOC:go_curators]
Os05g0526200	26175584	26177039	GO:0005739	mitochondrion	"A semiautonomous, self replicating organelle that occurs in varying numbers, shapes, and sizes in the cytoplasm of virtually all eukaryotic cells. It is notably the site of tissue respiration." [GOC:giardia, ISBN:0198506732]
Os05g0526200	26175584	26177039	GO:0009507	chloroplast	"A chlorophyll-containing plastid with thylakoids organized into grana and frets, or stroma thylakoids, and embedded in a stroma." [ISBN:0471245208]
Os05g0526200	26175584	26177039	GO:0009535	chloroplast thylakoid membrane	"The pigmented membrane of a chloroplast thylakoid. An example of this component is found in Arabidopsis thaliana." [GOC:lr, GOC:mtg_sensu]
Os05g0526200	26175584	26177039	GO:0009570	chloroplast stroma	"The space enclosed by the double membrane of a chloroplast but excluding the thylakoid space. It contains DNA, ribosomes and some temporary products of photosynthesis." [ISBN:0198547684]
Os05g0526200	26175584	26177039	GO:0009941	chloroplast envelope	"The double lipid bilayer enclosing the chloroplast and separating its contents from the rest of the cytoplasm; includes the intermembrane space." [GOC:tb]
Os05g0526200	26175584	26177039	GO:0098572	stromal side of plastid thylakoid membrane	"The side (leaflet) of the plastid thylakoid membrane that faces the stroma, and any proteins embedded in it or loosely bound to its surface." [GOC:dos]
Os05g0526300	26177374	26179782	GO:0005515	protein binding	"Interacting selectively and non-covalently with any protein or protein complex (a complex of two or more proteins that may include other nonprotein molecules)." [GOC:go_curators]
Os05g0526300	26177374	26179782	GO:0005515	protein binding	"Interacting selectively and non-covalently with any protein or protein complex (a complex of two or more proteins that may include other nonprotein molecules)." [GOC:go_curators]
Os05g0526400	26180148	26182311	GO:0005789	endoplasmic reticulum membrane	"The lipid bilayer surrounding the endoplasmic reticulum." [GOC:mah]
Os05g0526400	26180148	26182311	GO:0016020	membrane	"A lipid bilayer along with all the proteins and protein complexes embedded in it an attached to it." [GOC:dos, GOC:mah, ISBN:0815316194]
Os05g0526400	26180148	26182311	GO:0016021	integral component of membrane	"The component of a membrane consisting of the gene products and protein complexes having at least some part of their peptide sequence embedded in the hydrophobic region of the membrane." [GOC:dos, GOC:go_curators]
Os05g0526400	26180148	26182311	GO:0005783	endoplasmic reticulum	"The irregular network of unit membranes, visible only by electron microscopy, that occurs in the cytoplasm of many eukaryotic cells. The membranes form a complex meshwork of tubular channels, which are often expanded into slitlike cavities called cisternae. The ER takes two forms, rough (or granular), with ribosomes adhering to the outer surface, and smooth (with no ribosomes attached)." [ISBN:0…
Os05g0526600	26186333	26187544	GO:0016020	membrane	"A lipid bilayer along with all the proteins and protein complexes embedded in it an attached to it." [GOC:dos, GOC:mah, ISBN:0815316194]
Os05g0526600	26186333	26187544	GO:0016021	integral component of membrane	"The component of a membrane consisting of the gene products and protein complexes having at least some part of their peptide sequence embedded in the hydrophobic region of the membrane." [GOC:dos, GOC:go_curators]
Os05g0526600	26186333	26187544	GO:0016567	protein ubiquitination	"The process in which one or more ubiquitin groups are added to a protein." [GOC:ai]
Os05g0526600	26186333	26187544	GO:0061630	ubiquitin protein ligase activity	"Catalysis of the transfer of ubiquitin to a substrate protein via the reaction X-ubiquitin + S -> X + S-ubiquitin, where X is either an E2 or E3 enzyme, the X-ubiquitin linkage is a thioester bond, and the S-ubiquitin linkage is an amide bond: an isopeptide bond between the C-terminal glycine of ubiquitin and the epsilon-amino group of lysine residues in the substrate or, in the linear extension…
Os05g0526600	26186333	26187544	GO:0043161	proteasome-mediated ubiquitin-dependent protein catabolic process	"The chemical reactions and pathways resulting in the breakdown of a protein or peptide by hydrolysis of its peptide bonds, initiated by the covalent attachment of ubiquitin, and mediated by the proteasome." [GOC:go_curators]
Os05g0526700	26189646	26190616	GO:0016020	membrane	"A lipid bilayer along with all the proteins and protein complexes embedded in it an attached to it." [GOC:dos, GOC:mah, ISBN:0815316194]
Os05g0526700	26189646	26190616	GO:0016021	integral component of membrane	"The component of a membrane consisting of the gene products and protein complexes having at least some part of their peptide sequence embedded in the hydrophobic region of the membrane." [GOC:dos, GOC:go_curators]
Os05g0526700	26189646	26190616	GO:0009507	chloroplast	"A chlorophyll-containing plastid with thylakoids organized into grana and frets, or stroma thylakoids, and embedded in a stroma." [ISBN:0471245208]
Os05g0526700	26189646	26190616	GO:0009536	plastid	"Any member of a family of organelles found in the cytoplasm of plants and some protists, which are membrane-bounded and contain DNA. Plant plastids develop from a common type, the proplastid." [GOC:jl, ISBN:0198547684]
Os05g0526800	26192929	26194748	GO:0043231	intracellular membrane-bounded organelle	"Organized structure of distinctive morphology and function, bounded by a single or double lipid bilayer membrane and occurring within the cell. Includes the nucleus, mitochondria, plastids, vacuoles, and vesicles. Excludes the plasma membrane." [GOC:go_curators]
Os05g0526800	26192929	26194748	GO:0016758	transferase activity, transferring hexosyl groups	"Catalysis of the transfer of a hexosyl group from one compound (donor) to another (acceptor)." [GOC:jl]
Os05g0526800	26192929	26194748	GO:0016740	transferase activity	"Catalysis of the transfer of a group, e.g. a methyl group, glycosyl group, acyl group, phosphorus-containing, or other groups, from one compound (generally regarded as the donor) to another compound (generally regarded as the acceptor). Transferase is the systematic name for any enzyme of EC class 2." [ISBN:0198506732]
Os05g0526800	26192929	26194748	GO:0016757	transferase activity, transferring glycosyl groups	"Catalysis of the transfer of a glycosyl group from one compound (donor) to another (acceptor)." [GOC:jl, ISBN:0198506732]
Os05g0526800	26192929	26194748	GO:0008152	metabolic process	"The chemical reactions and pathways, including anabolism and catabolism, by which living organisms transform chemical substances. Metabolic processes typically transform small molecules, but also include macromolecular processes such as DNA repair and replication, and protein synthesis and degradation." [GOC:go_curators, ISBN:0198547684]
Os05g0526800	26192929	26194748	GO:0080043	quercetin 3-O-glucosyltransferase activity	"Catalysis of the transfer of a glucosyl group from UDP-glucose to the 3-hydroxy group of a quercetin molecule." [PMID:15352060]
Os05g0526800	26192929	26194748	GO:0080044	quercetin 7-O-glucosyltransferase activity	"Catalysis of the transfer of a glucosyl group from UDP-glucose to the 7-hydroxy group of a quercetin molecule." [PMID:15352060]
Os05g0526800	26192929	26194748	GO:0008194	UDP-glycosyltransferase activity	"Catalysis of the transfer of a glycosyl group from a UDP-sugar to a small hydrophobic molecule." [InterPro:IPR004224, PMID:11846783]
Os05g0526900	26196244	26198014	GO:0043231	intracellular membrane-bounded organelle	"Organized structure of distinctive morphology and function, bounded by a single or double lipid bilayer membrane and occurring within the cell. Includes the nucleus, mitochondria, plastids, vacuoles, and vesicles. Excludes the plasma membrane." [GOC:go_curators]
Os05g0526900	26196244	26198014	GO:0016758	transferase activity, transferring hexosyl groups	"Catalysis of the transfer of a hexosyl group from one compound (donor) to another (acceptor)." [GOC:jl]
Os05g0526900	26196244	26198014	GO:0016740	transferase activity	"Catalysis of the transfer of a group, e.g. a methyl group, glycosyl group, acyl group, phosphorus-containing, or other groups, from one compound (generally regarded as the donor) to another compound (generally regarded as the acceptor). Transferase is the systematic name for any enzyme of EC class 2." [ISBN:0198506732]
Os05g0526900	26196244	26198014	GO:0016757	transferase activity, transferring glycosyl groups	"Catalysis of the transfer of a glycosyl group from one compound (donor) to another (acceptor)." [GOC:jl, ISBN:0198506732]
Os05g0526900	26196244	26198014	GO:0008152	metabolic process	"The chemical reactions and pathways, including anabolism and catabolism, by which living organisms transform chemical substances. Metabolic processes typically transform small molecules, but also include macromolecular processes such as DNA repair and replication, and protein synthesis and degradation." [GOC:go_curators, ISBN:0198547684]
Os05g0526900	26196244	26198014	GO:0080043	quercetin 3-O-glucosyltransferase activity	"Catalysis of the transfer of a glucosyl group from UDP-glucose to the 3-hydroxy group of a quercetin molecule." [PMID:15352060]
Os05g0526900	26196244	26198014	GO:0080044	quercetin 7-O-glucosyltransferase activity	"Catalysis of the transfer of a glucosyl group from UDP-glucose to the 7-hydroxy group of a quercetin molecule." [PMID:15352060]
Os05g0526900	26196244	26198014	GO:0008194	UDP-glycosyltransferase activity	"Catalysis of the transfer of a glycosyl group from a UDP-sugar to a small hydrophobic molecule." [InterPro:IPR004224, PMID:11846783]
Os05g0527000	26198411	26200034	GO:0043231	intracellular membrane-bounded organelle	"Organized structure of distinctive morphology and function, bounded by a single or double lipid bilayer membrane and occurring within the cell. Includes the nucleus, mitochondria, plastids, vacuoles, and vesicles. Excludes the plasma membrane." [GOC:go_curators]
Os05g0527000	26198411	26200034	GO:0016758	transferase activity, transferring hexosyl groups	"Catalysis of the transfer of a hexosyl group from one compound (donor) to another (acceptor)." [GOC:jl]
Os05g0527000	26198411	26200034	GO:0016740	transferase activity	"Catalysis of the transfer of a group, e.g. a methyl group, glycosyl group, acyl group, phosphorus-containing, or other groups, from one compound (generally regarded as the donor) to another compound (generally regarded as the acceptor). Transferase is the systematic name for any enzyme of EC class 2." [ISBN:0198506732]
Os05g0527000	26198411	26200034	GO:0016757	transferase activity, transferring glycosyl groups	"Catalysis of the transfer of a glycosyl group from one compound (donor) to another (acceptor)." [GOC:jl, ISBN:0198506732]
Os05g0527000	26198411	26200034	GO:0008152	metabolic process	"The chemical reactions and pathways, including anabolism and catabolism, by which living organisms transform chemical substances. Metabolic processes typically transform small molecules, but also include macromolecular processes such as DNA repair and replication, and protein synthesis and degradation." [GOC:go_curators, ISBN:0198547684]
Os05g0527000	26198411	26200034	GO:0080043	quercetin 3-O-glucosyltransferase activity	"Catalysis of the transfer of a glucosyl group from UDP-glucose to the 3-hydroxy group of a quercetin molecule." [PMID:15352060]
Os05g0527000	26198411	26200034	GO:0080044	quercetin 7-O-glucosyltransferase activity	"Catalysis of the transfer of a glucosyl group from UDP-glucose to the 7-hydroxy group of a quercetin molecule." [PMID:15352060]
Os05g0527000	26198411	26200034	GO:0008194	UDP-glycosyltransferase activity	"Catalysis of the transfer of a glycosyl group from a UDP-sugar to a small hydrophobic molecule." [InterPro:IPR004224, PMID:11846783]
Os05g0527100	26201350	26202768	GO:0043231	intracellular membrane-bounded organelle	"Organized structure of distinctive morphology and function, bounded by a single or double lipid bilayer membrane and occurring within the cell. Includes the nucleus, mitochondria, plastids, vacuoles, and vesicles. Excludes the plasma membrane." [GOC:go_curators]
Os05g0527100	26201350	26202768	GO:0016758	transferase activity, transferring hexosyl groups	"Catalysis of the transfer of a hexosyl group from one compound (donor) to another (acceptor)." [GOC:jl]
Os05g0527100	26201350	26202768	GO:0016740	transferase activity	"Catalysis of the transfer of a group, e.g. a methyl group, glycosyl group, acyl group, phosphorus-containing, or other groups, from one compound (generally regarded as the donor) to another compound (generally regarded as the acceptor). Transferase is the systematic name for any enzyme of EC class 2." [ISBN:0198506732]
Os05g0527100	26201350	26202768	GO:0016757	transferase activity, transferring glycosyl groups	"Catalysis of the transfer of a glycosyl group from one compound (donor) to another (acceptor)." [GOC:jl, ISBN:0198506732]
Os05g0527100	26201350	26202768	GO:0008152	metabolic process	"The chemical reactions and pathways, including anabolism and catabolism, by which living organisms transform chemical substances. Metabolic processes typically transform small molecules, but also include macromolecular processes such as DNA repair and replication, and protein synthesis and degradation." [GOC:go_curators, ISBN:0198547684]
Os05g0527100	26201350	26202768	GO:0080043	quercetin 3-O-glucosyltransferase activity	"Catalysis of the transfer of a glucosyl group from UDP-glucose to the 3-hydroxy group of a quercetin molecule." [PMID:15352060]
Os05g0527100	26201350	26202768	GO:0080044	quercetin 7-O-glucosyltransferase activity	"Catalysis of the transfer of a glucosyl group from UDP-glucose to the 7-hydroxy group of a quercetin molecule." [PMID:15352060]
Os05g0527100	26201350	26202768	GO:0008194	UDP-glycosyltransferase activity	"Catalysis of the transfer of a glycosyl group from a UDP-sugar to a small hydrophobic molecule." [InterPro:IPR004224, PMID:11846783]
Os05g0527200	26205975	26206315
Os05g0527600	26217303	26218198	GO:0043231	intracellular membrane-bounded organelle	"Organized structure of distinctive morphology and function, bounded by a single or double lipid bilayer membrane and occurring within the cell. Includes the nucleus, mitochondria, plastids, vacuoles, and vesicles. Excludes the plasma membrane." [GOC:go_curators]
Os05g0527600	26217303	26218198	GO:0016758	transferase activity, transferring hexosyl groups	"Catalysis of the transfer of a hexosyl group from one compound (donor) to another (acceptor)." [GOC:jl]
Os05g0527600	26217303	26218198	GO:0016740	transferase activity	"Catalysis of the transfer of a group, e.g. a methyl group, glycosyl group, acyl group, phosphorus-containing, or other groups, from one compound (generally regarded as the donor) to another compound (generally regarded as the acceptor). Transferase is the systematic name for any enzyme of EC class 2." [ISBN:0198506732]
Os05g0527600	26217303	26218198	GO:0016757	transferase activity, transferring glycosyl groups	"Catalysis of the transfer of a glycosyl group from one compound (donor) to another (acceptor)." [GOC:jl, ISBN:0198506732]
Os05g0527600	26217303	26218198	GO:0008152	metabolic process	"The chemical reactions and pathways, including anabolism and catabolism, by which living organisms transform chemical substances. Metabolic processes typically transform small molecules, but also include macromolecular processes such as DNA repair and replication, and protein synthesis and degradation." [GOC:go_curators, ISBN:0198547684]
Os05g0527600	26217303	26218198	GO:0008194	UDP-glycosyltransferase activity	"Catalysis of the transfer of a glycosyl group from a UDP-sugar to a small hydrophobic molecule." [InterPro:IPR004224, PMID:11846783]
Os05g0527700	26223422	26224327	GO:0080043	quercetin 3-O-glucosyltransferase activity	"Catalysis of the transfer of a glucosyl group from UDP-glucose to the 3-hydroxy group of a quercetin molecule." [PMID:15352060]
Os05g0527700	26223422	26224327	GO:0080044	quercetin 7-O-glucosyltransferase activity	"Catalysis of the transfer of a glucosyl group from UDP-glucose to the 7-hydroxy group of a quercetin molecule." [PMID:15352060]
Os05g0527700	26223422	26224327	GO:0043231	intracellular membrane-bounded organelle	"Organized structure of distinctive morphology and function, bounded by a single or double lipid bilayer membrane and occurring within the cell. Includes the nucleus, mitochondria, plastids, vacuoles, and vesicles. Excludes the plasma membrane." [GOC:go_curators]
Os05g0527800	26225665	26227661	GO:0016758	transferase activity, transferring hexosyl groups	"Catalysis of the transfer of a hexosyl group from one compound (donor) to another (acceptor)." [GOC:jl]
Os05g0527800	26225665	26227661	GO:0016740	transferase activity	"Catalysis of the transfer of a group, e.g. a methyl group, glycosyl group, acyl group, phosphorus-containing, or other groups, from one compound (generally regarded as the donor) to another compound (generally regarded as the acceptor). Transferase is the systematic name for any enzyme of EC class 2." [ISBN:0198506732]
Os05g0527800	26225665	26227661	GO:0016757	transferase activity, transferring glycosyl groups	"Catalysis of the transfer of a glycosyl group from one compound (donor) to another (acceptor)." [GOC:jl, ISBN:0198506732]
Os05g0527800	26225665	26227661	GO:0008152	metabolic process	"The chemical reactions and pathways, including anabolism and catabolism, by which living organisms transform chemical substances. Metabolic processes typically transform small molecules, but also include macromolecular processes such as DNA repair and replication, and protein synthesis and degradation." [GOC:go_curators, ISBN:0198547684]
Os05g0527800	26225665	26227661	GO:0043231	intracellular membrane-bounded organelle	"Organized structure of distinctive morphology and function, bounded by a single or double lipid bilayer membrane and occurring within the cell. Includes the nucleus, mitochondria, plastids, vacuoles, and vesicles. Excludes the plasma membrane." [GOC:go_curators]
Os05g0527800	26225665	26227661	GO:0016758	transferase activity, transferring hexosyl groups	"Catalysis of the transfer of a hexosyl group from one compound (donor) to another (acceptor)." [GOC:jl]
Os05g0527800	26225665	26227661	GO:0016740	transferase activity	"Catalysis of the transfer of a group, e.g. a methyl group, glycosyl group, acyl group, phosphorus-containing, or other groups, from one compound (generally regarded as the donor) to another compound (generally regarded as the acceptor). Transferase is the systematic name for any enzyme of EC class 2." [ISBN:0198506732]
Os05g0527800	26225665	26227661	GO:0016757	transferase activity, transferring glycosyl groups	"Catalysis of the transfer of a glycosyl group from one compound (donor) to another (acceptor)." [GOC:jl, ISBN:0198506732]
Os05g0527800	26225665	26227661	GO:0008152	metabolic process	"The chemical reactions and pathways, including anabolism and catabolism, by which living organisms transform chemical substances. Metabolic processes typically transform small molecules, but also include macromolecular processes such as DNA repair and replication, and protein synthesis and degradation." [GOC:go_curators, ISBN:0198547684]
Os05g0527800	26225665	26227661	GO:0080043	quercetin 3-O-glucosyltransferase activity	"Catalysis of the transfer of a glucosyl group from UDP-glucose to the 3-hydroxy group of a quercetin molecule." [PMID:15352060]
Os05g0527800	26225665	26227661	GO:0080044	quercetin 7-O-glucosyltransferase activity	"Catalysis of the transfer of a glucosyl group from UDP-glucose to the 7-hydroxy group of a quercetin molecule." [PMID:15352060]
Os05g0527800	26225665	26227661	GO:0008194	UDP-glycosyltransferase activity	"Catalysis of the transfer of a glycosyl group from a UDP-sugar to a small hydrophobic molecule." [InterPro:IPR004224, PMID:11846783]
Os05g0527900	26235609	26237122	GO:0043231	intracellular membrane-bounded organelle	"Organized structure of distinctive morphology and function, bounded by a single or double lipid bilayer membrane and occurring within the cell. Includes the nucleus, mitochondria, plastids, vacuoles, and vesicles. Excludes the plasma membrane." [GOC:go_curators]
Os05g0527900	26235609	26237122	GO:0016758	transferase activity, transferring hexosyl groups	"Catalysis of the transfer of a hexosyl group from one compound (donor) to another (acceptor)." [GOC:jl]
Os05g0527900	26235609	26237122	GO:0016740	transferase activity	"Catalysis of the transfer of a group, e.g. a methyl group, glycosyl group, acyl group, phosphorus-containing, or other groups, from one compound (generally regarded as the donor) to another compound (generally regarded as the acceptor). Transferase is the systematic name for any enzyme of EC class 2." [ISBN:0198506732]
Os05g0527900	26235609	26237122	GO:0016757	transferase activity, transferring glycosyl groups	"Catalysis of the transfer of a glycosyl group from one compound (donor) to another (acceptor)." [GOC:jl, ISBN:0198506732]
Os05g0527900	26235609	26237122	GO:0008152	metabolic process	"The chemical reactions and pathways, including anabolism and catabolism, by which living organisms transform chemical substances. Metabolic processes typically transform small molecules, but also include macromolecular processes such as DNA repair and replication, and protein synthesis and degradation." [GOC:go_curators, ISBN:0198547684]
Os05g0527900	26235609	26237122	GO:0080043	quercetin 3-O-glucosyltransferase activity	"Catalysis of the transfer of a glucosyl group from UDP-glucose to the 3-hydroxy group of a quercetin molecule." [PMID:15352060]
Os05g0527900	26235609	26237122	GO:0080044	quercetin 7-O-glucosyltransferase activity	"Catalysis of the transfer of a glucosyl group from UDP-glucose to the 7-hydroxy group of a quercetin molecule." [PMID:15352060]
Os05g0527900	26235609	26237122	GO:0008194	UDP-glycosyltransferase activity	"Catalysis of the transfer of a glycosyl group from a UDP-sugar to a small hydrophobic molecule." [InterPro:IPR004224, PMID:11846783]
Os05g0528000	26237497	26245891	GO:0005509	calcium ion binding	"Interacting selectively and non-covalently with calcium ions (Ca2+)." [GOC:ai]
Os05g0528000	26237497	26245891	GO:0004601	peroxidase activity	"Catalysis of the reaction: donor + hydrogen peroxide = oxidized donor + 2 H2O." [EC:1.11.1.7]
Os05g0528000	26237497	26245891	GO:0050664	oxidoreductase activity, acting on NAD(P)H, oxygen as acceptor	"Catalysis of an oxidation-reduction (redox) reaction in which NADH or NADPH acts as a hydrogen or electron donor and reduces an oxygen molecule." [EC:1.6.3.-]
Os05g0528000	26237497	26245891	GO:0016020	membrane	"A lipid bilayer along with all the proteins and protein complexes embedded in it an attached to it." [GOC:dos, GOC:mah, ISBN:0815316194]
Os05g0528000	26237497	26245891	GO:0016021	integral component of membrane	"The component of a membrane consisting of the gene products and protein complexes having at least some part of their peptide sequence embedded in the hydrophobic region of the membrane." [GOC:dos, GOC:go_curators]
Os05g0528000	26237497	26245891	GO:0055114	oxidation-reduction process	"A metabolic process that results in the removal or addition of one or more electrons to or from a substance, with or without the concomitant removal or addition of a proton or protons." [GOC:dhl, GOC:ecd, GOC:jh2, GOC:jid, GOC:mlg, GOC:rph]
Os05g0528000	26237497	26245891	GO:0016491	oxidoreductase activity	"Catalysis of an oxidation-reduction (redox) reaction, a reversible chemical reaction in which the oxidation state of an atom or atoms within a molecule is altered. One substrate acts as a hydrogen or electron donor and becomes oxidized, while the other acts as hydrogen or electron acceptor and becomes reduced." [GOC:go_curators]
Os05g0528000	26237497	26245891	GO:0098869	cellular oxidant detoxification	"Any process carried out at the cellular level that reduces or removes the toxicity superoxide radicals or hydrogen peroxide." [GOC:dos, GOC:vw]
Os05g0528050	26238916	26244105
Os05g0528101	26244871	26245782
Os05g0528200	26249579	26251352	GO:0005622	intracellular	"The living contents of a cell; the matter contained within (but not including) the plasma membrane, usually taken to exclude large vacuoles and masses of secretory or ingested material. In eukaryotes it includes the nucleus and cytoplasm." [ISBN:0198506732]
Os05g0528200	26249579	26251352	GO:0003723	RNA binding	"Interacting selectively and non-covalently with an RNA molecule or a portion thereof." [GOC:jl, GOC:mah]
Os05g0528200	26249579	26251352	GO:0003735	structural constituent of ribosome	"The action of a molecule that contributes to the structural integrity of the ribosome." [GOC:mah]
Os05g0528200	26249579	26251352	GO:0006412	translation	"The cellular metabolic process in which a protein is formed, using the sequence of a mature mRNA or circRNA molecule to specify the sequence of amino acids in a polypeptide chain. Translation is mediated by the ribosome, and begins with the formation of a ternary complex between aminoacylated initiator methionine tRNA, GTP, and initiation factor 2, which subsequently associates with the small su…
Os05g0528200	26249579	26251352	GO:0005840	ribosome	"An intracellular organelle, about 200 A in diameter, consisting of RNA and protein. It is the site of protein biosynthesis resulting from translation of messenger RNA (mRNA). It consists of two subunits, one large and one small, each containing only protein and RNA. Both the ribosome and its subunits are characterized by their sedimentation coefficients, expressed in Svedberg units (symbol: S). …
Os05g0528200	26249579	26251352	GO:0019843	rRNA binding	"Interacting selectively and non-covalently with ribosomal RNA." [GOC:jl]
Os05g0528200	26249579	26251352	GO:0003735	structural constituent of ribosome	"The action of a molecule that contributes to the structural integrity of the ribosome." [GOC:mah]
Os05g0528200	26249579	26251352	GO:0000027	ribosomal large subunit assembly	"The aggregation, arrangement and bonding together of constituent RNAs and proteins to form the large ribosomal subunit." [GOC:jl]
Os05g0528500	26257051	26257809	GO:0006355	regulation of transcription, DNA-templated	"Any process that modulates the frequency, rate or extent of cellular DNA-templated transcription." [GOC:go_curators, GOC:txnOH]
Os05g0528500	26257051	26257809	GO:0003677	DNA binding	"Any molecular function by which a gene product interacts selectively and non-covalently with DNA (deoxyribonucleic acid)." [GOC:dph, GOC:jl, GOC:tb, GOC:vw]
Os05g0528500	26257051	26257809	GO:0006351	transcription, DNA-templated	"The cellular synthesis of RNA on a template of DNA." [GOC:jl, GOC:txnOH]
Os05g0528500	26257051	26257809	GO:0005634	nucleus	"A membrane-bounded organelle of eukaryotic cells in which chromosomes are housed and replicated. In most cells, the nucleus contains all of the cell's chromosomes except the organellar chromosomes, and is the site of RNA synthesis and processing. In some species, or in specialized cell types, RNA metabolism or DNA replication may be absent." [GOC:go_curators]
Os05g0528500	26257051	26257809	GO:0003700	DNA-binding transcription factor activity	"A protein or a member of a complex that interacts selectively and non-covalently with a specific DNA sequence (sometimes referred to as a motif) within the regulatory region of a gene to modulate transcription. Regulatory regions include promoters (proximal and distal) and enhancers. Genes are transcriptional units, and include bacterial operons." [GOC:txnOH-2018]
Os05g0528500	26257051	26257809	GO:0043565	sequence-specific DNA binding	"Interacting selectively and non-covalently with DNA of a specific nucleotide composition, e.g. GC-rich DNA binding, or with a specific sequence motif or type of DNA e.g. promotor binding or rDNA binding." [GOC:jl]
Os05g0528600	26260749	26263632	GO:0050661	NADP binding	"Interacting selectively and non-covalently with nicotinamide-adenine dinucleotide phosphate, a coenzyme involved in many redox and biosynthetic reactions; binding may be to either the oxidized form, NADP+, or the reduced form, NADPH." [GOC:ai]
Os05g0528600	26260749	26263632	GO:0050660	flavin adenine dinucleotide binding	"Interacting selectively and non-covalently with FAD, flavin-adenine dinucleotide, the coenzyme or the prosthetic group of various flavoprotein oxidoreductase enzymes, in either the oxidized form, FAD, or the reduced form, FADH2." [CHEBI:24040, GOC:ai, GOC:imk, ISBN:0198506732]
Os05g0528600	26260749	26263632	GO:0004499	N,N-dimethylaniline monooxygenase activity	"Catalysis of the reaction: N,N-dimethylaniline + NADPH + H+ + O2 = N,N-dimethylaniline N-oxide + NADP+ + H2O." [EC:1.14.13.8]
Os05g0528600	26260749	26263632	GO:0055114	oxidation-reduction process	"A metabolic process that results in the removal or addition of one or more electrons to or from a substance, with or without the concomitant removal or addition of a proton or protons." [GOC:dhl, GOC:ecd, GOC:jh2, GOC:jid, GOC:mlg, GOC:rph]
Os05g0528600	26260749	26263632	GO:0016491	oxidoreductase activity	"Catalysis of an oxidation-reduction (redox) reaction, a reversible chemical reaction in which the oxidation state of an atom or atoms within a molecule is altered. One substrate acts as a hydrogen or electron donor and becomes oxidized, while the other acts as hydrogen or electron acceptor and becomes reduced." [GOC:go_curators]
Os05g0528600	26260749	26263632	GO:0004497	monooxygenase activity	"Catalysis of the incorporation of one atom from molecular oxygen into a compound and the reduction of the other atom of oxygen to water." [http://www.onelook.com/, ISBN:0198506732]
ENSRNA049475602	26275524	26275625
ENSRNA049475575	26276061	26276161
Os05g0528900	26276599	26279364	GO:0005622	intracellular	"The living contents of a cell; the matter contained within (but not including) the plasma membrane, usually taken to exclude large vacuoles and masses of secretory or ingested material. In eukaryotes it includes the nucleus and cytoplasm." [ISBN:0198506732]
Os05g0528900	26276599	26279364	GO:0003735	structural constituent of ribosome	"The action of a molecule that contributes to the structural integrity of the ribosome." [GOC:mah]
Os05g0528900	26276599	26279364	GO:0006412	translation	"The cellular metabolic process in which a protein is formed, using the sequence of a mature mRNA or circRNA molecule to specify the sequence of amino acids in a polypeptide chain. Translation is mediated by the ribosome, and begins with the formation of a ternary complex between aminoacylated initiator methionine tRNA, GTP, and initiation factor 2, which subsequently associates with the small su…
Os05g0528900	26276599	26279364	GO:0005840	ribosome	"An intracellular organelle, about 200 A in diameter, consisting of RNA and protein. It is the site of protein biosynthesis resulting from translation of messenger RNA (mRNA). It consists of two subunits, one large and one small, each containing only protein and RNA. Both the ribosome and its subunits are characterized by their sedimentation coefficients, expressed in Svedberg units (symbol: S). …
Os05g0528900	26276599	26279364	GO:0005739	mitochondrion	"A semiautonomous, self replicating organelle that occurs in varying numbers, shapes, and sizes in the cytoplasm of virtually all eukaryotic cells. It is notably the site of tissue respiration." [GOC:giardia, ISBN:0198506732]
Os05g0528900	26276599	26279364	GO:0003723	RNA binding	"Interacting selectively and non-covalently with an RNA molecule or a portion thereof." [GOC:jl, GOC:mah]
Os05g0528900	26276599	26279364	GO:0006412	translation	"The cellular metabolic process in which a protein is formed, using the sequence of a mature mRNA or circRNA molecule to specify the sequence of amino acids in a polypeptide chain. Translation is mediated by the ribosome, and begins with the formation of a ternary complex between aminoacylated initiator methionine tRNA, GTP, and initiation factor 2, which subsequently associates with the small su…
Os05g0529000	26279602	26282852	GO:0005794	Golgi apparatus	"A compound membranous cytoplasmic organelle of eukaryotic cells, consisting of flattened, ribosome-free vesicles arranged in a more or less regular stack. The Golgi apparatus differs from the endoplasmic reticulum in often having slightly thicker membranes, appearing in sections as a characteristic shallow semicircle so that the convex side (cis or entry face) abuts the endoplasmic reticulum, se…
Os05g0529000	26279602	26282852	GO:0016020	membrane	"A lipid bilayer along with all the proteins and protein complexes embedded in it an attached to it." [GOC:dos, GOC:mah, ISBN:0815316194]
Os05g0529000	26279602	26282852	GO:0016021	integral component of membrane	"The component of a membrane consisting of the gene products and protein complexes having at least some part of their peptide sequence embedded in the hydrophobic region of the membrane." [GOC:dos, GOC:go_curators]
Os05g0529200	26285817	26288430	GO:0003824	catalytic activity	"Catalysis of a biochemical reaction at physiological temperatures. In biologically catalyzed reactions, the reactants are known as substrates, and the catalysts are naturally occurring macromolecular substances known as enzymes. Enzymes possess specific binding sites for substrates, and are usually composed wholly or largely of protein, but RNA that has catalytic activity (ribozyme) is often als…
Os05g0529200	26285817	26288430	GO:0006635	fatty acid beta-oxidation	"A fatty acid oxidation process that results in the complete oxidation of a long-chain fatty acid. Fatty acid beta-oxidation begins with the addition of coenzyme A to a fatty acid, and occurs by successive cycles of reactions during each of which the fatty acid is shortened by a two-carbon fragment removed as acetyl coenzyme A; the cycle continues until only two or three carbons remain (as acetyl…
Os05g0529200	26285817	26288430	GO:0005777	peroxisome	"A small organelle enclosed by a single membrane, and found in most eukaryotic cells. Contains peroxidases and other enzymes involved in a variety of metabolic processes including free radical detoxification, lipid catabolism and biosynthesis, and hydrogen peroxide metabolism." [GOC:pm, PMID:9302272, UniProtKB-KW:KW-0576]
Os05g0529200	26285817	26288430	GO:0008152	metabolic process	"The chemical reactions and pathways, including anabolism and catabolism, by which living organisms transform chemical substances. Metabolic processes typically transform small molecules, but also include macromolecular processes such as DNA repair and replication, and protein synthesis and degradation." [GOC:go_curators, ISBN:0198547684]
Os05g0529200	26285817	26288430	GO:0004300	enoyl-CoA hydratase activity	"Catalysis of the reaction: (3S)-3-hydroxyacyl-CoA = trans-2-enoyl-CoA + H2O." [EC:4.2.1.17]
Os05g0529200	26285817	26288430	GO:0004165	dodecenoyl-CoA delta-isomerase activity	"Catalysis of the reaction: 3-cis-dodecenoyl-CoA = 2-trans-dodecenoyl-CoA." [EC:5.3.3.8]
Os05g0529200	26285817	26288430	GO:0003824	catalytic activity	"Catalysis of a biochemical reaction at physiological temperatures. In biologically catalyzed reactions, the reactants are known as substrates, and the catalysts are naturally occurring macromolecular substances known as enzymes. Enzymes possess specific binding sites for substrates, and are usually composed wholly or largely of protein, but RNA that has catalytic activity (ribozyme) is often als…
Os05g0529200	26285817	26288430	GO:0006635	fatty acid beta-oxidation	"A fatty acid oxidation process that results in the complete oxidation of a long-chain fatty acid. Fatty acid beta-oxidation begins with the addition of coenzyme A to a fatty acid, and occurs by successive cycles of reactions during each of which the fatty acid is shortened by a two-carbon fragment removed as acetyl coenzyme A; the cycle continues until only two or three carbons remain (as acetyl…
Os05g0529200	26285817	26288430	GO:0005777	peroxisome	"A small organelle enclosed by a single membrane, and found in most eukaryotic cells. Contains peroxidases and other enzymes involved in a variety of metabolic processes including free radical detoxification, lipid catabolism and biosynthesis, and hydrogen peroxide metabolism." [GOC:pm, PMID:9302272, UniProtKB-KW:KW-0576]
Os05g0529200	26285817	26288430	GO:0008152	metabolic process	"The chemical reactions and pathways, including anabolism and catabolism, by which living organisms transform chemical substances. Metabolic processes typically transform small molecules, but also include macromolecular processes such as DNA repair and replication, and protein synthesis and degradation." [GOC:go_curators, ISBN:0198547684]
Os05g0529200	26285817	26288430	GO:0004300	enoyl-CoA hydratase activity	"Catalysis of the reaction: (3S)-3-hydroxyacyl-CoA = trans-2-enoyl-CoA + H2O." [EC:4.2.1.17]
Os05g0529200	26285817	26288430	GO:0004165	dodecenoyl-CoA delta-isomerase activity	"Catalysis of the reaction: 3-cis-dodecenoyl-CoA = 2-trans-dodecenoyl-CoA." [EC:5.3.3.8]
Os05g0529300	26289038	26291979	GO:0005789	endoplasmic reticulum membrane	"The lipid bilayer surrounding the endoplasmic reticulum." [GOC:mah]
Os05g0529300	26289038	26291979	GO:0005794	Golgi apparatus	"A compound membranous cytoplasmic organelle of eukaryotic cells, consisting of flattened, ribosome-free vesicles arranged in a more or less regular stack. The Golgi apparatus differs from the endoplasmic reticulum in often having slightly thicker membranes, appearing in sections as a characteristic shallow semicircle so that the convex side (cis or entry face) abuts the endoplasmic reticulum, se…
Os05g0529300	26289038	26291979	GO:0005783	endoplasmic reticulum	"The irregular network of unit membranes, visible only by electron microscopy, that occurs in the cytoplasm of many eukaryotic cells. The membranes form a complex meshwork of tubular channels, which are often expanded into slitlike cavities called cisternae. The ER takes two forms, rough (or granular), with ribosomes adhering to the outer surface, and smooth (with no ribosomes attached)." [ISBN:0…
Os05g0529300	26289038	26291979	GO:0006888	ER to Golgi vesicle-mediated transport	"The directed movement of substances from the endoplasmic reticulum (ER) to the Golgi, mediated by COP II vesicles. Small COP II coated vesicles form from the ER and then fuse directly with the cis-Golgi. Larger structures are transported along microtubules to the cis-Golgi." [GOC:ascb_2009, GOC:dph, GOC:jp, GOC:tb, ISBN:0716731363]
Os05g0529300	26289038	26291979	GO:0015031	protein transport	"The directed movement of proteins into, out of or within a cell, or between cells, by means of some agent such as a transporter or pore." [GOC:ai]
Os05g0529300	26289038	26291979	GO:0006621	protein retention in ER lumen	"The retention in the endoplasmic reticulum (ER) lumen of soluble resident proteins. Sorting receptors retrieve proteins with ER localization signals, such as KDEL and HDEL sequences or some transmembrane domains, that have escaped to the cis-Golgi network and return them to the ER. Abnormally folded proteins and unassembled subunits are also selectively retained in the ER." [ISBN:0716731363, PMI…
Os05g0529300	26289038	26291979	GO:0006621	protein retention in ER lumen	"The retention in the endoplasmic reticulum (ER) lumen of soluble resident proteins. Sorting receptors retrieve proteins with ER localization signals, such as KDEL and HDEL sequences or some transmembrane domains, that have escaped to the cis-Golgi network and return them to the ER. Abnormally folded proteins and unassembled subunits are also selectively retained in the ER." [ISBN:0716731363, PMI…
Os05g0529300	26289038	26291979	GO:0046923	ER retention sequence binding	"Interacting selectively and non-covalently with an endoplasmic reticulum (ER) retention sequence, a specific peptide sequence that ensures a protein is retained within the ER." [GOC:ai]
Os05g0529300	26289038	26291979	GO:0005801	cis-Golgi network	"The network of interconnected tubular and cisternal structures located at the convex side of the Golgi apparatus, which abuts the endoplasmic reticulum." [ISBN:0198506732, ISBN:0815316194]
Os05g0529300	26289038	26291979	GO:0016020	membrane	"A lipid bilayer along with all the proteins and protein complexes embedded in it an attached to it." [GOC:dos, GOC:mah, ISBN:0815316194]
Os05g0529300	26289038	26291979	GO:0016021	integral component of membrane	"The component of a membrane consisting of the gene products and protein complexes having at least some part of their peptide sequence embedded in the hydrophobic region of the membrane." [GOC:dos, GOC:go_curators]
Os05g0529300	26289038	26291979	GO:0005783	endoplasmic reticulum	"The irregular network of unit membranes, visible only by electron microscopy, that occurs in the cytoplasm of many eukaryotic cells. The membranes form a complex meshwork of tubular channels, which are often expanded into slitlike cavities called cisternae. The ER takes two forms, rough (or granular), with ribosomes adhering to the outer surface, and smooth (with no ribosomes attached)." [ISBN:0…
Os05g0529300	26289038	26291979	GO:0005794	Golgi apparatus	"A compound membranous cytoplasmic organelle of eukaryotic cells, consisting of flattened, ribosome-free vesicles arranged in a more or less regular stack. The Golgi apparatus differs from the endoplasmic reticulum in often having slightly thicker membranes, appearing in sections as a characteristic shallow semicircle so that the convex side (cis or entry face) abuts the endoplasmic reticulum, se…
Os05g0529300	26289038	26291979	GO:0005801	cis-Golgi network	"The network of interconnected tubular and cisternal structures located at the convex side of the Golgi apparatus, which abuts the endoplasmic reticulum." [ISBN:0198506732, ISBN:0815316194]
Os05g0529400	26292353	26294611	GO:0043130	ubiquitin binding	"Interacting selectively and non-covalently with ubiquitin, a protein that when covalently bound to other cellular proteins marks them for proteolytic degradation." [GOC:ecd]
Os05g0529400	26292353	26294611	GO:0043130	ubiquitin binding	"Interacting selectively and non-covalently with ubiquitin, a protein that when covalently bound to other cellular proteins marks them for proteolytic degradation." [GOC:ecd]
Os05g0529600	26300251	26305695	GO:0005634	nucleus	"A membrane-bounded organelle of eukaryotic cells in which chromosomes are housed and replicated. In most cells, the nucleus contains all of the cell's chromosomes except the organellar chromosomes, and is the site of RNA synthesis and processing. In some species, or in specialized cell types, RNA metabolism or DNA replication may be absent." [GOC:go_curators]
Os05g0529600	26300251	26305695	GO:0006260	DNA replication	"The cellular metabolic process in which a cell duplicates one or more molecules of DNA. DNA replication begins when specific sequences, known as origins of replication, are recognized and bound by initiation proteins, and ends when the original DNA molecule has been completely duplicated and the copies topologically separated. The unit of replication usually corresponds to the genome of the cell…
Os05g0529600	26300251	26305695	GO:0005663	DNA replication factor C complex	"A complex that loads the DNA polymerase processivity factor proliferating cell nuclear antigen (PCNA) onto DNA, thereby permitting processive DNA synthesis catalyzed by DNA polymerase. In eukaryotes the complex consists of five polypeptides." [PMID:14614842, PMID:14646196, PMID:16172520]
Os05g0529600	26300251	26305695	GO:0006261	DNA-dependent DNA replication	"A DNA replication process that uses parental DNA as a template for the DNA-dependent DNA polymerases that synthesize the new strands." [GOC:mah, ISBN:0198506732]
Os05g0529600	26300251	26305695	GO:0003887	DNA-directed DNA polymerase activity	"Catalysis of the reaction: deoxynucleoside triphosphate + DNA(n) = diphosphate + DNA(n+1); the synthesis of DNA from deoxyribonucleotide triphosphates in the presence of a DNA template and a 3'hydroxyl group." [EC:2.7.7.7, GOC:vw, ISBN:0198547684]
Os05g0529600	26300251	26305695	GO:0009360	DNA polymerase III complex	"The DNA polymerase III holoenzyme is a complex that contains 10 different types of subunits. These subunits are organized into 3 functionally essential sub-assemblies: the pol III core, the beta sliding clamp processivity factor and the clamp-loading complex. The pol III core carries out the polymerase and the 3'-5' exonuclease proofreading activities. The polymerase is tethered to the template …
Os05g0529600	26300251	26305695	GO:0003677	DNA binding	"Any molecular function by which a gene product interacts selectively and non-covalently with DNA (deoxyribonucleic acid)." [GOC:dph, GOC:jl, GOC:tb, GOC:vw]
Os05g0529600	26300251	26305695	GO:0005524	ATP binding	"Interacting selectively and non-covalently with ATP, adenosine 5'-triphosphate, a universally important coenzyme and enzyme regulator." [ISBN:0198506732]
Os05g0529600	26300251	26305695	GO:0071897	DNA biosynthetic process	"The cellular DNA metabolic process resulting in the formation of DNA, deoxyribonucleic acid, one of the two main types of nucleic acid, consisting of a long unbranched macromolecule formed from one or two strands of linked deoxyribonucleotides, the 3'-phosphate group of each constituent deoxyribonucleotide being joined in 3',5'-phosphodiester linkage to the 5'-hydroxyl group of the deoxyribose m…
Os05g0529600	26300251	26305695	GO:0006281	DNA repair	"The process of restoring DNA after damage. Genomes are subject to damage by chemical and physical agents in the environment (e.g. UV and ionizing radiations, chemical mutagens, fungal and bacterial toxins, etc.) and by free radicals or alkylating agents endogenously generated in metabolism. DNA is also damaged because of errors during its replication. A variety of different DNA repair pathways h…
Os05g0529600	26300251	26305695	GO:0003689	DNA clamp loader activity	"Catalysis of the reaction: ATP + H2O = ADP + phosphate, to drive the opening of the ring structure of the PCNA complex, or any of the related sliding clamp complexes, and their closing around the DNA duplex." [GOC:mah, GOC:vw, PMID:16082778]
Os05g0529700	26310862	26314173	GO:0009055	electron transfer activity	"Any molecular entity that serves as an electron acceptor and electron donor in an electron transport chain. An electron transport chain is a process in which a series of electron carriers operate together to transfer electrons from donors to any of several different terminal electron acceptors to generate a transmembrane electrochemical gradient." [ISBN:0198506732]
Os05g0529700	26310862	26314173	GO:0005506	iron ion binding	"Interacting selectively and non-covalently with iron (Fe) ions." [GOC:ai]
Os05g0529700	26310862	26314173	GO:0022900	electron transport chain	"A process in which a series of electron carriers operate together to transfer electrons from donors to any of several different terminal electron acceptors to generate a transmembrane electrochemical gradient." [GOC:mtg_electron_transport]
Os05g0529700	26310862	26314173	GO:0009055	electron transfer activity	"Any molecular entity that serves as an electron acceptor and electron donor in an electron transport chain. An electron transport chain is a process in which a series of electron carriers operate together to transfer electrons from donors to any of several different terminal electron acceptors to generate a transmembrane electrochemical gradient." [ISBN:0198506732]
Os05g0529700	26310862	26314173	GO:0005506	iron ion binding	"Interacting selectively and non-covalently with iron (Fe) ions." [GOC:ai]
Os05g0529700	26310862	26314173	GO:0022900	electron transport chain	"A process in which a series of electron carriers operate together to transfer electrons from donors to any of several different terminal electron acceptors to generate a transmembrane electrochemical gradient." [GOC:mtg_electron_transport]
Os05g0529700	26310862	26314173	GO:0009055	electron transfer activity	"Any molecular entity that serves as an electron acceptor and electron donor in an electron transport chain. An electron transport chain is a process in which a series of electron carriers operate together to transfer electrons from donors to any of several different terminal electron acceptors to generate a transmembrane electrochemical gradient." [ISBN:0198506732]
Os05g0529700	26310862	26314173	GO:0005506	iron ion binding	"Interacting selectively and non-covalently with iron (Fe) ions." [GOC:ai]
Os05g0529700	26310862	26314173	GO:0022900	electron transport chain	"A process in which a series of electron carriers operate together to transfer electrons from donors to any of several different terminal electron acceptors to generate a transmembrane electrochemical gradient." [GOC:mtg_electron_transport]
Os05g0529900	26322736	26325818	GO:0005794	Golgi apparatus	"A compound membranous cytoplasmic organelle of eukaryotic cells, consisting of flattened, ribosome-free vesicles arranged in a more or less regular stack. The Golgi apparatus differs from the endoplasmic reticulum in often having slightly thicker membranes, appearing in sections as a characteristic shallow semicircle so that the convex side (cis or entry face) abuts the endoplasmic reticulum, se…
Os05g0529900	26322736	26325818	GO:0005783	endoplasmic reticulum	"The irregular network of unit membranes, visible only by electron microscopy, that occurs in the cytoplasm of many eukaryotic cells. The membranes form a complex meshwork of tubular channels, which are often expanded into slitlike cavities called cisternae. The ER takes two forms, rough (or granular), with ribosomes adhering to the outer surface, and smooth (with no ribosomes attached)." [ISBN:0…
Os05g0529900	26322736	26325818	GO:0016020	membrane	"A lipid bilayer along with all the proteins and protein complexes embedded in it an attached to it." [GOC:dos, GOC:mah, ISBN:0815316194]
Os05g0529900	26322736	26325818	GO:0016021	integral component of membrane	"The component of a membrane consisting of the gene products and protein complexes having at least some part of their peptide sequence embedded in the hydrophobic region of the membrane." [GOC:dos, GOC:go_curators]
Os05g0529900	26322736	26325818	GO:0045332	phospholipid translocation	"The movement of a phospholipid molecule from one leaflet of a membrane bilayer to the opposite leaflet." [ISBN:0815316194, PMID:16452632, PMID:20043909, PMID:20302864]
Os05g0529900	26322736	26325818	GO:0005886	plasma membrane	"The membrane surrounding a cell that separates the cell from its external environment. It consists of a phospholipid bilayer and associated proteins." [ISBN:0716731363]
Os05g0529900	26322736	26325818	GO:0004012	phospholipid-translocating ATPase activity	"Catalysis of the movement of phospholipids from one membrane bilayer leaflet to the other, driven by the hydrolysis of ATP." [EC:3.6.3.1, PMID:15919184, PMID:9099684]
Os05g0529900	26322736	26325818	GO:0015247	aminophospholipid transmembrane transporter activity	"Enables the transfer of aminophospholipids from one side of a membrane to the other. Aminophospholipids contain phosphoric acid as a mono- or diester and an amino (NH2) group." [GOC:ai]
Os05g0529900	26322736	26325818	GO:0015917	aminophospholipid transport	"The directed movement of aminophospholipids into, out of or within a cell, or between cells, by means of some agent such as a transporter or pore. Aminophospholipids contain phosphoric acid as a mono- or diester and an amino (NH2) group." [GOC:ai]
Os05g0530300	26334144	26337301
Os05g0530350	26334219	26337336
Os05g0530400	26344418	26346857	GO:0006355	regulation of transcription, DNA-templated	"Any process that modulates the frequency, rate or extent of cellular DNA-templated transcription." [GOC:go_curators, GOC:txnOH]
Os05g0530400	26344418	26346857	GO:0005634	nucleus	"A membrane-bounded organelle of eukaryotic cells in which chromosomes are housed and replicated. In most cells, the nucleus contains all of the cell's chromosomes except the organellar chromosomes, and is the site of RNA synthesis and processing. In some species, or in specialized cell types, RNA metabolism or DNA replication may be absent." [GOC:go_curators]
Os05g0530400	26344418	26346857	GO:0005634	nucleus	"A membrane-bounded organelle of eukaryotic cells in which chromosomes are housed and replicated. In most cells, the nucleus contains all of the cell's chromosomes except the organellar chromosomes, and is the site of RNA synthesis and processing. In some species, or in specialized cell types, RNA metabolism or DNA replication may be absent." [GOC:go_curators]
Os05g0530400	26344418	26346857	GO:0043565	sequence-specific DNA binding	"Interacting selectively and non-covalently with DNA of a specific nucleotide composition, e.g. GC-rich DNA binding, or with a specific sequence motif or type of DNA e.g. promotor binding or rDNA binding." [GOC:jl]
Os05g0530400	26344418	26346857	GO:0043565	sequence-specific DNA binding	"Interacting selectively and non-covalently with DNA of a specific nucleotide composition, e.g. GC-rich DNA binding, or with a specific sequence motif or type of DNA e.g. promotor binding or rDNA binding." [GOC:jl]
Os05g0530400	26344418	26346857	GO:0003700	DNA-binding transcription factor activity	"A protein or a member of a complex that interacts selectively and non-covalently with a specific DNA sequence (sometimes referred to as a motif) within the regulatory region of a gene to modulate transcription. Regulatory regions include promoters (proximal and distal) and enhancers. Genes are transcriptional units, and include bacterial operons." [GOC:txnOH-2018]
Os05g0530400	26344418	26346857	GO:0003700	DNA-binding transcription factor activity	"A protein or a member of a complex that interacts selectively and non-covalently with a specific DNA sequence (sometimes referred to as a motif) within the regulatory region of a gene to modulate transcription. Regulatory regions include promoters (proximal and distal) and enhancers. Genes are transcriptional units, and include bacterial operons." [GOC:txnOH-2018]
Os05g0530400	26344418	26346857	GO:0003677	DNA binding	"Any molecular function by which a gene product interacts selectively and non-covalently with DNA (deoxyribonucleic acid)." [GOC:dph, GOC:jl, GOC:tb, GOC:vw]
Os05g0530400	26344418	26346857	GO:0006351	transcription, DNA-templated	"The cellular synthesis of RNA on a template of DNA." [GOC:jl, GOC:txnOH]
Os05g0530400	26344418	26346857	GO:0000978	RNA polymerase II proximal promoter sequence-specific DNA binding	"Interacting selectively and non-covalently with a specific upstream regulatory DNA sequence (transcription factor recognition sequence or binding site) located in the proximal promoter of a gene transcribed by RNA polymerase II. The proximal promoter is in cis with and relatively close to the core promoter." [GOC:pg, GOC:txnOH]
Os05g0530400	26344418	26346857	GO:0034605	cellular response to heat	"Any process that results in a change in state or activity of a cell (in terms of movement, secretion, enzyme production, gene expression, etc.) as a result of a heat stimulus, a temperature stimulus above the optimal temperature for that organism." [GOC:mah]
Os05g0530400	26344418	26346857	GO:0061408	positive regulation of transcription from RNA polymerase II promoter in response to heat stress	"Any process that increases the frequency, rate or extent of transcription from an RNA polymerase II promoter as a result of a heat stimulus, a temperature stimulus above the optimal temperature for that organism." [GOC:dph]
Os05g0530500	26347148	26351609	GO:0004674	protein serine/threonine kinase activity	"Catalysis of the reactions: ATP + protein serine = ADP + protein serine phosphate, and ATP + protein threonine = ADP + protein threonine phosphate." [GOC:bf]
Os05g0530500	26347148	26351609	GO:0016740	transferase activity	"Catalysis of the transfer of a group, e.g. a methyl group, glycosyl group, acyl group, phosphorus-containing, or other groups, from one compound (generally regarded as the donor) to another compound (generally regarded as the acceptor). Transferase is the systematic name for any enzyme of EC class 2." [ISBN:0198506732]
Os05g0530500	26347148	26351609	GO:0000166	nucleotide binding	"Interacting selectively and non-covalently with a nucleotide, any compound consisting of a nucleoside that is esterified with (ortho)phosphate or an oligophosphate at any hydroxyl group on the ribose or deoxyribose." [GOC:mah, ISBN:0198547684]
Os05g0530500	26347148	26351609	GO:0005524	ATP binding	"Interacting selectively and non-covalently with ATP, adenosine 5'-triphosphate, a universally important coenzyme and enzyme regulator." [ISBN:0198506732]
Os05g0530500	26347148	26351609	GO:0016301	kinase activity	"Catalysis of the transfer of a phosphate group, usually from ATP, to a substrate molecule." [ISBN:0198506732]
Os05g0530500	26347148	26351609	GO:0016310	phosphorylation	"The process of introducing a phosphate group into a molecule, usually with the formation of a phosphoric ester, a phosphoric anhydride or a phosphoric amide." [ISBN:0198506732]
Os05g0530500	26347148	26351609	GO:0006468	protein phosphorylation	"The process of introducing a phosphate group on to a protein." [GOC:hb]
Os05g0530500	26347148	26351609	GO:0006468	protein phosphorylation	"The process of introducing a phosphate group on to a protein." [GOC:hb]
Os05g0530500	26347148	26351609	GO:0006468	protein phosphorylation	"The process of introducing a phosphate group on to a protein." [GOC:hb]
Os05g0530500	26347148	26351609	GO:0004674	protein serine/threonine kinase activity	"Catalysis of the reactions: ATP + protein serine = ADP + protein serine phosphate, and ATP + protein threonine = ADP + protein threonine phosphate." [GOC:bf]
Os05g0530500	26347148	26351609	GO:0004672	protein kinase activity	"Catalysis of the phosphorylation of an amino acid residue in a protein, usually according to the reaction: a protein + ATP = a phosphoprotein + ADP." [MetaCyc:PROTEIN-KINASE-RXN]
Os05g0530500	26347148	26351609	GO:0005634	nucleus	"A membrane-bounded organelle of eukaryotic cells in which chromosomes are housed and replicated. In most cells, the nucleus contains all of the cell's chromosomes except the organellar chromosomes, and is the site of RNA synthesis and processing. In some species, or in specialized cell types, RNA metabolism or DNA replication may be absent." [GOC:go_curators]
Os05g0530500	26347148	26351609	GO:0035556	intracellular signal transduction	"The process in which a signal is passed on to downstream components within the cell, which become activated themselves to further propagate the signal and finally trigger a change in the function or state of the cell." [GOC:bf, GOC:jl, GOC:signaling, ISBN:3527303782]
Os05g0530500	26347148	26351609	GO:0016740	transferase activity	"Catalysis of the transfer of a group, e.g. a methyl group, glycosyl group, acyl group, phosphorus-containing, or other groups, from one compound (generally regarded as the donor) to another compound (generally regarded as the acceptor). Transferase is the systematic name for any enzyme of EC class 2." [ISBN:0198506732]
Os05g0530500	26347148	26351609	GO:0005634	nucleus	"A membrane-bounded organelle of eukaryotic cells in which chromosomes are housed and replicated. In most cells, the nucleus contains all of the cell's chromosomes except the organellar chromosomes, and is the site of RNA synthesis and processing. In some species, or in specialized cell types, RNA metabolism or DNA replication may be absent." [GOC:go_curators]
Os05g0530500	26347148	26351609	GO:0000166	nucleotide binding	"Interacting selectively and non-covalently with a nucleotide, any compound consisting of a nucleoside that is esterified with (ortho)phosphate or an oligophosphate at any hydroxyl group on the ribose or deoxyribose." [GOC:mah, ISBN:0198547684]
Os05g0530500	26347148	26351609	GO:0005524	ATP binding	"Interacting selectively and non-covalently with ATP, adenosine 5'-triphosphate, a universally important coenzyme and enzyme regulator." [ISBN:0198506732]
Os05g0530500	26347148	26351609	GO:0016301	kinase activity	"Catalysis of the transfer of a phosphate group, usually from ATP, to a substrate molecule." [ISBN:0198506732]
Os05g0530500	26347148	26351609	GO:0016310	phosphorylation	"The process of introducing a phosphate group into a molecule, usually with the formation of a phosphoric ester, a phosphoric anhydride or a phosphoric amide." [ISBN:0198506732]
Os05g0530500	26347148	26351609	GO:0004674	protein serine/threonine kinase activity	"Catalysis of the reactions: ATP + protein serine = ADP + protein serine phosphate, and ATP + protein threonine = ADP + protein threonine phosphate." [GOC:bf]
Os05g0530500	26347148	26351609	GO:0043066	negative regulation of apoptotic process	"Any process that stops, prevents, or reduces the frequency, rate or extent of cell death by apoptotic process." [GOC:jl, GOC:mtg_apoptosis]
Os05g0530500	26347148	26351609	GO:0005737	cytoplasm	"All of the contents of a cell excluding the plasma membrane and nucleus, but including other subcellular structures." [ISBN:0198547684]
Os05g0530500	26347148	26351609	GO:0006468	protein phosphorylation	"The process of introducing a phosphate group on to a protein." [GOC:hb]
Os05g0530500	26347148	26351609	GO:0004674	protein serine/threonine kinase activity	"Catalysis of the reactions: ATP + protein serine = ADP + protein serine phosphate, and ATP + protein threonine = ADP + protein threonine phosphate." [GOC:bf]
Os05g0530500	26347148	26351609	GO:0004672	protein kinase activity	"Catalysis of the phosphorylation of an amino acid residue in a protein, usually according to the reaction: a protein + ATP = a phosphoprotein + ADP." [MetaCyc:PROTEIN-KINASE-RXN]
Os05g0530500	26347148	26351609	GO:0043066	negative regulation of apoptotic process	"Any process that stops, prevents, or reduces the frequency, rate or extent of cell death by apoptotic process." [GOC:jl, GOC:mtg_apoptosis]
Os05g0530500	26347148	26351609	GO:0000166	nucleotide binding	"Interacting selectively and non-covalently with a nucleotide, any compound consisting of a nucleoside that is esterified with (ortho)phosphate or an oligophosphate at any hydroxyl group on the ribose or deoxyribose." [GOC:mah, ISBN:0198547684]
Os05g0530500	26347148	26351609	GO:0005524	ATP binding	"Interacting selectively and non-covalently with ATP, adenosine 5'-triphosphate, a universally important coenzyme and enzyme regulator." [ISBN:0198506732]
Os05g0530701	26356728	26358548	GO:0004672	protein kinase activity	"Catalysis of the phosphorylation of an amino acid residue in a protein, usually according to the reaction: a protein + ATP = a phosphoprotein + ADP." [MetaCyc:PROTEIN-KINASE-RXN]
Os05g0530701	26356728	26358548	GO:0005886	plasma membrane	"The membrane surrounding a cell that separates the cell from its external environment. It consists of a phospholipid bilayer and associated proteins." [ISBN:0716731363]
Os05g0530701	26356728	26358548	GO:0009506	plasmodesma	"A fine cytoplasmic channel, found in all higher plants, that connects the cytoplasm of one cell to that of an adjacent cell." [ISBN:0198506732]
Os05g0530701	26356728	26358548	GO:0046777	protein autophosphorylation	"The phosphorylation by a protein of one or more of its own amino acid residues (cis-autophosphorylation), or residues on an identical protein (trans-autophosphorylation)." [ISBN:0198506732]
Os05g0530701	26356728	26358548	GO:0005515	protein binding	"Interacting selectively and non-covalently with any protein or protein complex (a complex of two or more proteins that may include other nonprotein molecules)." [GOC:go_curators]
Os05g0531000	26366391	26367073
Os05g0531100	26368273	26369016
Os05g0531200	26371480	26372835
Os05g0531200	26371480	26372835
Os05g0531400	26377197	26378671	GO:0016020	membrane	"A lipid bilayer along with all the proteins and protein complexes embedded in it an attached to it." [GOC:dos, GOC:mah, ISBN:0815316194]
Os05g0531400	26377197	26378671	GO:0016021	integral component of membrane	"The component of a membrane consisting of the gene products and protein complexes having at least some part of their peptide sequence embedded in the hydrophobic region of the membrane." [GOC:dos, GOC:go_curators]
Os05g0531500	26379885	26384301	GO:0016811	hydrolase activity, acting on carbon-nitrogen (but not peptide) bonds, in linear amides	"Catalysis of the hydrolysis of any non-peptide carbon-nitrogen bond in a linear amide." [GOC:ai]
Os05g0531500	26379885	26384301	GO:0006672	ceramide metabolic process	"The chemical reactions and pathways involving ceramides, any N-acylated sphingoid." [ISBN:0198547684]
Os05g0531500	26379885	26384301	GO:0016020	membrane	"A lipid bilayer along with all the proteins and protein complexes embedded in it an attached to it." [GOC:dos, GOC:mah, ISBN:0815316194]
Os05g0531500	26379885	26384301	GO:0016021	integral component of membrane	"The component of a membrane consisting of the gene products and protein complexes having at least some part of their peptide sequence embedded in the hydrophobic region of the membrane." [GOC:dos, GOC:go_curators]
Os05g0531500	26379885	26384301	GO:0016811	hydrolase activity, acting on carbon-nitrogen (but not peptide) bonds, in linear amides	"Catalysis of the hydrolysis of any non-peptide carbon-nitrogen bond in a linear amide." [GOC:ai]
Os05g0531500	26379885	26384301	GO:0006672	ceramide metabolic process	"The chemical reactions and pathways involving ceramides, any N-acylated sphingoid." [ISBN:0198547684]
Os05g0531500	26379885	26384301	GO:0016020	membrane	"A lipid bilayer along with all the proteins and protein complexes embedded in it an attached to it." [GOC:dos, GOC:mah, ISBN:0815316194]
Os05g0531500	26379885	26384301	GO:0016021	integral component of membrane	"The component of a membrane consisting of the gene products and protein complexes having at least some part of their peptide sequence embedded in the hydrophobic region of the membrane." [GOC:dos, GOC:go_curators]
Os05g0531600	26384795	26385625
Os05g0531700	26385877	26387701
Os05g0531800	26389270	26391009
Os05g0532300	26407802	26410394	GO:0005515	protein binding	"Interacting selectively and non-covalently with any protein or protein complex (a complex of two or more proteins that may include other nonprotein molecules)." [GOC:go_curators]
ENSRNA049450674	26413185	26413257
Os05g0532500	26413638	26416361
Os05g0532600	26418688	26419417	GO:0005975	carbohydrate metabolic process	"The chemical reactions and pathways involving carbohydrates, any of a group of organic compounds based of the general formula Cx(H2O)y. Includes the formation of carbohydrate derivatives by the addition of a carbohydrate residue to another molecule." [GOC:mah, ISBN:0198506732]
Os05g0532600	26418688	26419417	GO:0006096	glycolytic process	"The chemical reactions and pathways resulting in the breakdown of a carbohydrate into pyruvate, with the concomitant production of a small amount of ATP and the reduction of NAD(P) to NAD(P)H. Glycolysis begins with the metabolism of a carbohydrate to generate products that can enter the pathway and ends with the production of pyruvate. Pyruvate may be converted to acetyl-coenzyme A, ethanol, la…
Os05g0532600	26418688	26419417	GO:0001678	cellular glucose homeostasis	"A cellular homeostatic process involved in the maintenance of an internal steady state of glucose within a cell or between a cell and its external environment." [GOC:dph, GOC:go_curators, GOC:tb]
Os05g0532600	26418688	26419417	GO:0004396	hexokinase activity	"Catalysis of the reaction: ATP + D-hexose = ADP + D-hexose 6-phosphate." [EC:2.7.1.1]
Os05g0532600	26418688	26419417	GO:0005536	glucose binding	"Interacting selectively and non-covalently with the D- or L-enantiomer of glucose." [CHEBI:17234, GOC:jl]
Os05g0532600	26418688	26419417	GO:0016773	phosphotransferase activity, alcohol group as acceptor	"Catalysis of the transfer of a phosphorus-containing group from one compound (donor) to an alcohol group (acceptor)." [GOC:jl]
Os05g0532600	26418688	26419417	GO:0016740	transferase activity	"Catalysis of the transfer of a group, e.g. a methyl group, glycosyl group, acyl group, phosphorus-containing, or other groups, from one compound (generally regarded as the donor) to another compound (generally regarded as the acceptor). Transferase is the systematic name for any enzyme of EC class 2." [ISBN:0198506732]
Os05g0532600	26418688	26419417	GO:0000166	nucleotide binding	"Interacting selectively and non-covalently with a nucleotide, any compound consisting of a nucleoside that is esterified with (ortho)phosphate or an oligophosphate at any hydroxyl group on the ribose or deoxyribose." [GOC:mah, ISBN:0198547684]
Os05g0532600	26418688	26419417	GO:0005524	ATP binding	"Interacting selectively and non-covalently with ATP, adenosine 5'-triphosphate, a universally important coenzyme and enzyme regulator." [ISBN:0198506732]
Os05g0532600	26418688	26419417	GO:0016301	kinase activity	"Catalysis of the transfer of a phosphate group, usually from ATP, to a substrate molecule." [ISBN:0198506732]
Os05g0532600	26418688	26419417	GO:0016310	phosphorylation	"The process of introducing a phosphate group into a molecule, usually with the formation of a phosphoric ester, a phosphoric anhydride or a phosphoric amide." [ISBN:0198506732]
Os05g0532600	26418688	26419417	GO:0005623	cell	"The basic structural and functional unit of all organisms. Includes the plasma membrane and any external encapsulating structures such as the cell wall and cell envelope." [GOC:go_curators]
Os05g0532600	26418688	26419417	GO:0046835	carbohydrate phosphorylation	"The process of introducing a phosphate group into a carbohydrate, any organic compound based on the general formula Cx(H2O)y." [ISBN:0198506732]
Os05g0532800	26435097	26435723	GO:0016020	membrane	"A lipid bilayer along with all the proteins and protein complexes embedded in it an attached to it." [GOC:dos, GOC:mah, ISBN:0815316194]
Os05g0532800	26435097	26435723	GO:0016021	integral component of membrane	"The component of a membrane consisting of the gene products and protein complexes having at least some part of their peptide sequence embedded in the hydrophobic region of the membrane." [GOC:dos, GOC:go_curators]
ENSRNA049450682	26435892	26435964
Os05g0533100	26464157	26467196	GO:0003723	RNA binding	"Interacting selectively and non-covalently with an RNA molecule or a portion thereof." [GOC:jl, GOC:mah]
Os05g0533200	26467532	26468125
Os05g0533301	26468197	26468970
Os05g0533400	26472208	26473772	GO:0043531	ADP binding	"Interacting selectively and non-covalently with ADP, adenosine 5'-diphosphate." [GOC:jl]
Os05g0533450	26476265	26477242
Os05g0533500	26480072	26481404	GO:0009001	serine O-acetyltransferase activity	"Catalysis of the reaction: L-serine + acetyl-CoA = O-acetyl-L-serine + CoA." [EC:2.3.1.30, RHEA:24560]
Os05g0533500	26480072	26481404	GO:0009001	serine O-acetyltransferase activity	"Catalysis of the reaction: L-serine + acetyl-CoA = O-acetyl-L-serine + CoA." [EC:2.3.1.30, RHEA:24560]
Os05g0533500	26480072	26481404	GO:0006535	cysteine biosynthetic process from serine	"The chemical reactions and pathways resulting in the formation of cysteine from other compounds, including serine." [GOC:go_curators]
Os05g0533500	26480072	26481404	GO:0016740	transferase activity	"Catalysis of the transfer of a group, e.g. a methyl group, glycosyl group, acyl group, phosphorus-containing, or other groups, from one compound (generally regarded as the donor) to another compound (generally regarded as the acceptor). Transferase is the systematic name for any enzyme of EC class 2." [ISBN:0198506732]
Os05g0533500	26480072	26481404	GO:0005737	cytoplasm	"All of the contents of a cell excluding the plasma membrane and nucleus, but including other subcellular structures." [ISBN:0198547684]
Os05g0533500	26480072	26481404	GO:0016746	transferase activity, transferring acyl groups	"Catalysis of the transfer of an acyl group from one compound (donor) to another (acceptor)." [GOC:jl, ISBN:0198506732]
Os05g0533500	26480072	26481404	GO:0008652	cellular amino acid biosynthetic process	"The chemical reactions and pathways resulting in the formation of amino acids, organic acids containing one or more amino substituents." [ISBN:0198506732]
Os05g0533500	26480072	26481404	GO:0019344	cysteine biosynthetic process	"The chemical reactions and pathways resulting in the formation of cysteine, 2-amino-3-mercaptopropanoic acid." [GOC:go_curators]
Os05g0533500	26480072	26481404	GO:0005829	cytosol	"The part of the cytoplasm that does not contain organelles but which does contain other particulate matter, such as protein complexes." [GOC:hjd, GOC:jl]
Os05g0533500	26480072	26481404	GO:0019344	cysteine biosynthetic process	"The chemical reactions and pathways resulting in the formation of cysteine, 2-amino-3-mercaptopropanoic acid." [GOC:go_curators]
Os05g0533500	26480072	26481404	GO:0005829	cytosol	"The part of the cytoplasm that does not contain organelles but which does contain other particulate matter, such as protein complexes." [GOC:hjd, GOC:jl]
Os05g0533600	26485770	26493983	GO:0004373	glycogen (starch) synthase activity	"Catalysis of the reaction: UDP-glucose + (1,4)-alpha-D-glucosyl(n) = UDP + (1,4)-alpha-D-glucosyl(n+1)." [EC:2.4.1.11]
Os05g0533600	26485770	26493983	GO:0016757	transferase activity, transferring glycosyl groups	"Catalysis of the transfer of a glycosyl group from one compound (donor) to another (acceptor)." [GOC:jl, ISBN:0198506732]
Os05g0533600	26485770	26493983	GO:0019252	starch biosynthetic process	"The chemical reactions and pathways resulting in the formation of starch, the most important reserve polysaccharide in plants." [GOC:ai]
Os05g0533600	26485770	26493983	GO:0009501	amyloplast	"A plastid whose main function is to synthesize and store starch." [ISBN:0140514031]
Os05g0533600	26485770	26493983	GO:0009507	chloroplast	"A chlorophyll-containing plastid with thylakoids organized into grana and frets, or stroma thylakoids, and embedded in a stroma." [ISBN:0471245208]
Os05g0533600	26485770	26493983	GO:0051536	iron-sulfur cluster binding	"Interacting selectively and non-covalently with an iron-sulfur cluster, a combination of iron and sulfur atoms." [GOC:ai]
Os05g0533600	26485770	26493983	GO:0055114	oxidation-reduction process	"A metabolic process that results in the removal or addition of one or more electrons to or from a substance, with or without the concomitant removal or addition of a proton or protons." [GOC:dhl, GOC:ecd, GOC:jh2, GOC:jid, GOC:mlg, GOC:rph]
Os05g0533600	26485770	26493983	GO:0008137	NADH dehydrogenase (ubiquinone) activity	"Catalysis of the reaction: NADH + H+ + ubiquinone = NAD+ + ubiquinol." [EC:1.6.5.3]
Os05g0533600	26485770	26493983	GO:0051539	4 iron, 4 sulfur cluster binding	"Interacting selectively and non-covalently with a 4 iron, 4 sulfur (4Fe-4S) cluster; this cluster consists of four iron atoms, with the inorganic sulfur atoms found between the irons and acting as bridging ligands." [GOC:ai, PMID:15952888, Wikipedia:Iron-sulfur_cluster]
Os05g0533600	26485770	26493983	GO:0048038	quinone binding	"Interacting selectively and non-covalently with a quinone, any member of a class of diketones derivable from aromatic compounds by conversion of two CH groups into CO groups with any necessary rearrangement of double bonds." [ISBN:0198506732]
Os05g0533600	26485770	26493983	GO:0009507	chloroplast	"A chlorophyll-containing plastid with thylakoids organized into grana and frets, or stroma thylakoids, and embedded in a stroma." [ISBN:0471245208]
Os05g0533600	26485770	26493983	GO:0009011	starch synthase activity	"Catalysis of the reaction: ADP-glucose + (1,4)-alpha-D-glucosyl(n) = ADP + (1,4)-alpha-D-glucosyl(n+1)." [EC:2.4.1.21]
Os05g0533600	26485770	26493983	GO:0019252	starch biosynthetic process	"The chemical reactions and pathways resulting in the formation of starch, the most important reserve polysaccharide in plants." [GOC:ai]
Os05g0533600	26485770	26493983	GO:0004373	glycogen (starch) synthase activity	"Catalysis of the reaction: UDP-glucose + (1,4)-alpha-D-glucosyl(n) = UDP + (1,4)-alpha-D-glucosyl(n+1)." [EC:2.4.1.11]
Os05g0533600	26485770	26493983	GO:0016757	transferase activity, transferring glycosyl groups	"Catalysis of the transfer of a glycosyl group from one compound (donor) to another (acceptor)." [GOC:jl, ISBN:0198506732]
Os05g0533600	26485770	26493983	GO:0019252	starch biosynthetic process	"The chemical reactions and pathways resulting in the formation of starch, the most important reserve polysaccharide in plants." [GOC:ai]
Os05g0533600	26485770	26493983	GO:0009501	amyloplast	"A plastid whose main function is to synthesize and store starch." [ISBN:0140514031]
Os05g0533600	26485770	26493983	GO:0009507	chloroplast	"A chlorophyll-containing plastid with thylakoids organized into grana and frets, or stroma thylakoids, and embedded in a stroma." [ISBN:0471245208]
Os05g0533700	26494551	26497193	GO:0032981	mitochondrial respiratory chain complex I assembly	"The aggregation, arrangement and bonding together of a set of components to form mitochondrial respiratory chain complex I." [GOC:rph]
Os05g0533700	26494551	26497193	GO:0051536	iron-sulfur cluster binding	"Interacting selectively and non-covalently with an iron-sulfur cluster, a combination of iron and sulfur atoms." [GOC:ai]
Os05g0533700	26494551	26497193	GO:0046872	metal ion binding	"Interacting selectively and non-covalently with any metal ion." [GOC:ai]
Os05g0533700	26494551	26497193	GO:0055114	oxidation-reduction process	"A metabolic process that results in the removal or addition of one or more electrons to or from a substance, with or without the concomitant removal or addition of a proton or protons." [GOC:dhl, GOC:ecd, GOC:jh2, GOC:jid, GOC:mlg, GOC:rph]
Os05g0533700	26494551	26497193	GO:0016491	oxidoreductase activity	"Catalysis of an oxidation-reduction (redox) reaction, a reversible chemical reaction in which the oxidation state of an atom or atoms within a molecule is altered. One substrate acts as a hydrogen or electron donor and becomes oxidized, while the other acts as hydrogen or electron acceptor and becomes reduced." [GOC:go_curators]
Os05g0533700	26494551	26497193	GO:0051539	4 iron, 4 sulfur cluster binding	"Interacting selectively and non-covalently with a 4 iron, 4 sulfur (4Fe-4S) cluster; this cluster consists of four iron atoms, with the inorganic sulfur atoms found between the irons and acting as bridging ligands." [GOC:ai, PMID:15952888, Wikipedia:Iron-sulfur_cluster]
Os05g0533700	26494551	26497193	GO:0008137	NADH dehydrogenase (ubiquinone) activity	"Catalysis of the reaction: NADH + H+ + ubiquinone = NAD+ + ubiquinol." [EC:1.6.5.3]
Os05g0533700	26494551	26497193	GO:0048038	quinone binding	"Interacting selectively and non-covalently with a quinone, any member of a class of diketones derivable from aromatic compounds by conversion of two CH groups into CO groups with any necessary rearrangement of double bonds." [ISBN:0198506732]
Os05g0533700	26494551	26497193	GO:0008137	NADH dehydrogenase (ubiquinone) activity	"Catalysis of the reaction: NADH + H+ + ubiquinone = NAD+ + ubiquinol." [EC:1.6.5.3]
Os05g0533700	26494551	26497193	GO:0005747	mitochondrial respiratory chain complex I	"A protein complex located in the mitochondrial inner membrane that forms part of the mitochondrial respiratory chain. It contains about 25 different polypeptide subunits, including NADH dehydrogenase (ubiquinone), flavin mononucleotide and several different iron-sulfur clusters containing non-heme iron. The iron undergoes oxidation-reduction between Fe(II) and Fe(III), and catalyzes proton trans…
Os05g0533700	26494551	26497193	GO:0003954	NADH dehydrogenase activity	"Catalysis of the reaction: NADH + H+ + acceptor = NAD+ + reduced acceptor." [EC:1.6.99.3]
Os05g0533700	26494551	26497193	GO:0009060	aerobic respiration	"The enzymatic release of energy from inorganic and organic compounds (especially carbohydrates and fats) which requires oxygen as the terminal electron acceptor." [GOC:das, GOC:jl, ISBN:0140513590]
Os05g0533700	26494551	26497193	GO:0015990	electron transport coupled proton transport	"The transport of protons against an electrochemical gradient, using energy from electron transport." [GOC:mah]
Os05g0533800	26497719	26499607	GO:0015986	ATP synthesis coupled proton transport	"The transport of protons across a membrane to generate an electrochemical gradient (proton-motive force) that powers ATP synthesis." [ISBN:0716731363]
Os05g0533800	26497719	26499607	GO:0099132	ATP hydrolysis coupled cation transmembrane transport	"The transport of an inorganic cation across a membrane and against an electrochemical gradient, using energy from ATP hydrolysis." [GOC:BHF]
Os05g0533800	26497719	26499607	GO:0015078	proton transmembrane transporter activity	"Enables the transfer of a proton from one side of a membrane to the other." [GOC:ai]
Os05g0533800	26497719	26499607	GO:0000276	mitochondrial proton-transporting ATP synthase complex, coupling factor F(o)	"All non-F1 subunits of the mitochondrial hydrogen-transporting ATP synthase, including integral and peripheral mitochondrial inner membrane proteins." [GOC:mtg_sensu, PMID:10838056]
Os05g0533800	26497719	26499607	GO:0046933	proton-transporting ATP synthase activity, rotational mechanism	"Enables the transfer of protons from one side of a membrane to the other according to the reaction: ADP + H2O + phosphate + H+(in) = ATP + H+(out), by a rotational mechanism." [EC:3.6.3.14, TC:3.A.2.1.1]
Os05g0533800	26497719	26499607	GO:0015986	ATP synthesis coupled proton transport	"The transport of protons across a membrane to generate an electrochemical gradient (proton-motive force) that powers ATP synthesis." [ISBN:0716731363]
Os05g0533800	26497719	26499607	GO:0000276	mitochondrial proton-transporting ATP synthase complex, coupling factor F(o)	"All non-F1 subunits of the mitochondrial hydrogen-transporting ATP synthase, including integral and peripheral mitochondrial inner membrane proteins." [GOC:mtg_sensu, PMID:10838056]
Os05g0533900	26500746	26504264	GO:0030163	protein catabolic process	"The chemical reactions and pathways resulting in the breakdown of a protein by the destruction of the native, active configuration, with or without the hydrolysis of peptide bonds." [GOC:mah]
Os05g0533900	26500746	26504264	GO:0051082	unfolded protein binding	"Interacting selectively and non-covalently with an unfolded protein." [GOC:ai]
Os05g0533900	26500746	26504264	GO:0005759	mitochondrial matrix	"The gel-like material, with considerable fine structure, that lies in the matrix space, or lumen, of a mitochondrion. It contains the enzymes of the tricarboxylic acid cycle and, in some organisms, the enzymes concerned with fatty acid oxidation." [GOC:as, ISBN:0198506732]
Os05g0533900	26500746	26504264	GO:0004176	ATP-dependent peptidase activity	"Catalysis of the reaction: ATP + H2O = ADP + phosphate, to drive the hydrolysis of peptide bonds." [GOC:mah]
Os05g0533900	26500746	26504264	GO:0006457	protein folding	"The process of assisting in the covalent and noncovalent assembly of single chain polypeptides or multisubunit complexes into the correct tertiary structure." [GOC:go_curators, GOC:rb]
Os05g0533900	26500746	26504264	GO:0005524	ATP binding	"Interacting selectively and non-covalently with ATP, adenosine 5'-triphosphate, a universally important coenzyme and enzyme regulator." [ISBN:0198506732]
Os05g0533900	26500746	26504264	GO:0008233	peptidase activity	"Catalysis of the hydrolysis of a peptide bond. A peptide bond is a covalent bond formed when the carbon atom from the carboxyl group of one amino acid shares electrons with the nitrogen atom from the amino group of a second amino acid." [GOC:jl, ISBN:0815332181]
Os05g0533900	26500746	26504264	GO:0006508	proteolysis	"The hydrolysis of proteins into smaller polypeptides and/or amino acids by cleavage of their peptide bonds." [GOC:bf, GOC:mah]
Os05g0533900	26500746	26504264	GO:0006508	proteolysis	"The hydrolysis of proteins into smaller polypeptides and/or amino acids by cleavage of their peptide bonds." [GOC:bf, GOC:mah]
Os05g0533900	26500746	26504264	GO:0005524	ATP binding	"Interacting selectively and non-covalently with ATP, adenosine 5'-triphosphate, a universally important coenzyme and enzyme regulator." [ISBN:0198506732]
Os05g0534000	26504419	26505571	GO:0090305	nucleic acid phosphodiester bond hydrolysis	"The nucleic acid metabolic process in which the phosphodiester bonds between nucleotides are cleaved by hydrolysis." [GOC:dph, GOC:tb]
Os05g0534000	26504419	26505571	GO:0005739	mitochondrion	"A semiautonomous, self replicating organelle that occurs in varying numbers, shapes, and sizes in the cytoplasm of virtually all eukaryotic cells. It is notably the site of tissue respiration." [GOC:giardia, ISBN:0198506732]
Os05g0534000	26504419	26505571	GO:0009451	RNA modification	"The covalent alteration of one or more nucleotides within an RNA molecule to produce an RNA molecule with a sequence that differs from that coded genetically." [GOC:go_curators, ISBN:1555811337]
Os05g0534000	26504419	26505571	GO:0003723	RNA binding	"Interacting selectively and non-covalently with an RNA molecule or a portion thereof." [GOC:jl, GOC:mah]
Os05g0534000	26504419	26505571	GO:0043231	intracellular membrane-bounded organelle	"Organized structure of distinctive morphology and function, bounded by a single or double lipid bilayer membrane and occurring within the cell. Includes the nucleus, mitochondria, plastids, vacuoles, and vesicles. Excludes the plasma membrane." [GOC:go_curators]
Os05g0534000	26504419	26505571	GO:0004519	endonuclease activity	"Catalysis of the hydrolysis of ester linkages within nucleic acids by creating internal breaks." [GOC:mah, ISBN:0198547684]
Os05g0534000	26504419	26505571	GO:0005515	protein binding	"Interacting selectively and non-covalently with any protein or protein complex (a complex of two or more proteins that may include other nonprotein molecules)." [GOC:go_curators]
Os05g0534100	26507606	26508789
Os05g0534400	26535935	26537873	GO:0005509	calcium ion binding	"Interacting selectively and non-covalently with calcium ions (Ca2+)." [GOC:ai]
Os05g0534400	26535935	26537873	GO:0016020	membrane	"A lipid bilayer along with all the proteins and protein complexes embedded in it an attached to it." [GOC:dos, GOC:mah, ISBN:0815316194]
Os05g0534400	26535935	26537873	GO:0046872	metal ion binding	"Interacting selectively and non-covalently with any metal ion." [GOC:ai]
Os05g0534400	26535935	26537873	GO:0005886	plasma membrane	"The membrane surrounding a cell that separates the cell from its external environment. It consists of a phospholipid bilayer and associated proteins." [ISBN:0716731363]
Os05g0534500	26538000	26541970	GO:0030001	metal ion transport	"The directed movement of metal ions, any metal ion with an electric charge, into, out of or within a cell, or between cells, by means of some agent such as a transporter or pore." [GOC:ai]
Os05g0534500	26538000	26541970	GO:0046872	metal ion binding	"Interacting selectively and non-covalently with any metal ion." [GOC:ai]
Os05g0534500	26538000	26541970	GO:0005737	cytoplasm	"All of the contents of a cell excluding the plasma membrane and nucleus, but including other subcellular structures." [ISBN:0198547684]
Os05g0534500	26538000	26541970	GO:0046914	transition metal ion binding	"Interacting selectively and non-covalently with a transition metal ions; a transition metal is an element whose atom has an incomplete d-subshell of extranuclear electrons, or which gives rise to a cation or cations with an incomplete d-subshell. Transition metals often have more than one valency state. Biologically relevant transition metals include vanadium, manganese, iron, copper, cobalt, ni…
Os05g0534500	26538000	26541970	GO:0030001	metal ion transport	"The directed movement of metal ions, any metal ion with an electric charge, into, out of or within a cell, or between cells, by means of some agent such as a transporter or pore." [GOC:ai]
Os05g0534500	26538000	26541970	GO:0046916	cellular transition metal ion homeostasis	"Any process involved in the maintenance of an internal steady state of transition metal ions at the level of a cell. A transition metal is an element whose atom has an incomplete d-subshell of extranuclear electrons, or which gives rise to a cation or cations with an incomplete d-subshell. Transition metals often have more than one valency state. Biologically relevant transition metals include v…
Os05g0534600	26544666	26552137	GO:0005737	cytoplasm	"All of the contents of a cell excluding the plasma membrane and nucleus, but including other subcellular structures." [ISBN:0198547684]
Os05g0534600	26544666	26552137	GO:0046914	transition metal ion binding	"Interacting selectively and non-covalently with a transition metal ions; a transition metal is an element whose atom has an incomplete d-subshell of extranuclear electrons, or which gives rise to a cation or cations with an incomplete d-subshell. Transition metals often have more than one valency state. Biologically relevant transition metals include vanadium, manganese, iron, copper, cobalt, ni…
Os05g0534600	26544666	26552137	GO:0030001	metal ion transport	"The directed movement of metal ions, any metal ion with an electric charge, into, out of or within a cell, or between cells, by means of some agent such as a transporter or pore." [GOC:ai]
Os05g0534600	26544666	26552137	GO:0046916	cellular transition metal ion homeostasis	"Any process involved in the maintenance of an internal steady state of transition metal ions at the level of a cell. A transition metal is an element whose atom has an incomplete d-subshell of extranuclear electrons, or which gives rise to a cation or cations with an incomplete d-subshell. Transition metals often have more than one valency state. Biologically relevant transition metals include v…
Os05g0534600	26544666	26552137	GO:0005737	cytoplasm	"All of the contents of a cell excluding the plasma membrane and nucleus, but including other subcellular structures." [ISBN:0198547684]
Os05g0534600	26544666	26552137	GO:0046914	transition metal ion binding	"Interacting selectively and non-covalently with a transition metal ions; a transition metal is an element whose atom has an incomplete d-subshell of extranuclear electrons, or which gives rise to a cation or cations with an incomplete d-subshell. Transition metals often have more than one valency state. Biologically relevant transition metals include vanadium, manganese, iron, copper, cobalt, ni…
Os05g0534600	26544666	26552137	GO:0030001	metal ion transport	"The directed movement of metal ions, any metal ion with an electric charge, into, out of or within a cell, or between cells, by means of some agent such as a transporter or pore." [GOC:ai]
Os05g0534600	26544666	26552137	GO:0046916	cellular transition metal ion homeostasis	"Any process involved in the maintenance of an internal steady state of transition metal ions at the level of a cell. A transition metal is an element whose atom has an incomplete d-subshell of extranuclear electrons, or which gives rise to a cation or cations with an incomplete d-subshell. Transition metals often have more than one valency state. Biologically relevant transition metals include v…
Os05g0534800	26554982	26560012
Os05g0534900	26560937	26566558	GO:0009451	RNA modification	"The covalent alteration of one or more nucleotides within an RNA molecule to produce an RNA molecule with a sequence that differs from that coded genetically." [GOC:go_curators, ISBN:1555811337]
Os05g0534900	26560937	26566558	GO:0090305	nucleic acid phosphodiester bond hydrolysis	"The nucleic acid metabolic process in which the phosphodiester bonds between nucleotides are cleaved by hydrolysis." [GOC:dph, GOC:tb]
Os05g0534900	26560937	26566558	GO:0003723	RNA binding	"Interacting selectively and non-covalently with an RNA molecule or a portion thereof." [GOC:jl, GOC:mah]
Os05g0534900	26560937	26566558	GO:0043231	intracellular membrane-bounded organelle	"Organized structure of distinctive morphology and function, bounded by a single or double lipid bilayer membrane and occurring within the cell. Includes the nucleus, mitochondria, plastids, vacuoles, and vesicles. Excludes the plasma membrane." [GOC:go_curators]
Os05g0534900	26560937	26566558	GO:0004519	endonuclease activity	"Catalysis of the hydrolysis of ester linkages within nucleic acids by creating internal breaks." [GOC:mah, ISBN:0198547684]
Os05g0534900	26560937	26566558	GO:0006397	mRNA processing	"Any process involved in the conversion of a primary mRNA transcript into one or more mature mRNA(s) prior to translation into polypeptide." [GOC:mah]
Os05g0534900	26560937	26566558	GO:0005515	protein binding	"Interacting selectively and non-covalently with any protein or protein complex (a complex of two or more proteins that may include other nonprotein molecules)." [GOC:go_curators]
Os05g0535100	26570425	26573958	GO:0005975	carbohydrate metabolic process	"The chemical reactions and pathways involving carbohydrates, any of a group of organic compounds based of the general formula Cx(H2O)y. Includes the formation of carbohydrate derivatives by the addition of a carbohydrate residue to another molecule." [GOC:mah, ISBN:0198506732]
Os05g0535100	26570425	26573958	GO:0004553	hydrolase activity, hydrolyzing O-glycosyl compounds	"Catalysis of the hydrolysis of any O-glycosyl bond." [GOC:mah]
Os05g0535100	26570425	26573958	GO:0046658	anchored component of plasma membrane	"The component of the plasma membrane consisting of the gene products that are tethered to the membrane only by a covalently attached anchor, such as a lipid group, that is embedded in the membrane. Gene products with peptide sequences that are embedded in the membrane are excluded from this grouping." [GOC:dos, GOC:mah]
Os05g0535100	26570425	26573958	GO:0016787	hydrolase activity	"Catalysis of the hydrolysis of various bonds, e.g. C-O, C-N, C-C, phosphoric anhydride bonds, etc. Hydrolase is the systematic name for any enzyme of EC class 3." [ISBN:0198506732]
Os05g0535100	26570425	26573958	GO:0016798	hydrolase activity, acting on glycosyl bonds	"Catalysis of the hydrolysis of any glycosyl bond." [GOC:jl]
Os05g0535100	26570425	26573958	GO:0008152	metabolic process	"The chemical reactions and pathways, including anabolism and catabolism, by which living organisms transform chemical substances. Metabolic processes typically transform small molecules, but also include macromolecular processes such as DNA repair and replication, and protein synthesis and degradation." [GOC:go_curators, ISBN:0198547684]
Os05g0535100	26570425	26573958	GO:0004553	hydrolase activity, hydrolyzing O-glycosyl compounds	"Catalysis of the hydrolysis of any O-glycosyl bond." [GOC:mah]
Os05g0535100	26570425	26573958	GO:0030247	polysaccharide binding	"Interacting selectively and non-covalently with any polysaccharide, a polymer of many (typically more than 10) monosaccharide residues linked glycosidically." [CHEBI:18154, GOC:mah]
Os05g0535200	26575670	26578439	GO:0016020	membrane	"A lipid bilayer along with all the proteins and protein complexes embedded in it an attached to it." [GOC:dos, GOC:mah, ISBN:0815316194]
Os05g0535200	26575670	26578439	GO:0016021	integral component of membrane	"The component of a membrane consisting of the gene products and protein complexes having at least some part of their peptide sequence embedded in the hydrophobic region of the membrane." [GOC:dos, GOC:go_curators]
Os05g0535200	26575670	26578439	GO:0005515	protein binding	"Interacting selectively and non-covalently with any protein or protein complex (a complex of two or more proteins that may include other nonprotein molecules)." [GOC:go_curators]
Os05g0535300	26580141	26583006	GO:0005515	protein binding	"Interacting selectively and non-covalently with any protein or protein complex (a complex of two or more proteins that may include other nonprotein molecules)." [GOC:go_curators]
Os05g0535400	26584551	26588134	GO:0016301	kinase activity	"Catalysis of the transfer of a phosphate group, usually from ATP, to a substrate molecule." [ISBN:0198506732]
Os05g0535400	26584551	26588134	GO:0016310	phosphorylation	"The process of introducing a phosphate group into a molecule, usually with the formation of a phosphoric ester, a phosphoric anhydride or a phosphoric amide." [ISBN:0198506732]
Os05g0535500	26591792	26596379	GO:0008193	tRNA guanylyltransferase activity	"Catalysis of the posttranscriptional addition of a guanyl residue to the 5' end of a tRNA molecule; observed for His tRNAs." [PMID:1660461]
Os05g0535500	26591792	26596379	GO:0008193	tRNA guanylyltransferase activity	"Catalysis of the posttranscriptional addition of a guanyl residue to the 5' end of a tRNA molecule; observed for His tRNAs." [PMID:1660461]
Os05g0535500	26591792	26596379	GO:0006400	tRNA modification	"The covalent alteration of one or more nucleotides within a tRNA molecule to produce a tRNA molecule with a sequence that differs from that coded genetically." [GOC:curators]
Os05g0535500	26591792	26596379	GO:0016740	transferase activity	"Catalysis of the transfer of a group, e.g. a methyl group, glycosyl group, acyl group, phosphorus-containing, or other groups, from one compound (generally regarded as the donor) to another compound (generally regarded as the acceptor). Transferase is the systematic name for any enzyme of EC class 2." [ISBN:0198506732]
Os05g0535500	26591792	26596379	GO:0016779	nucleotidyltransferase activity	"Catalysis of the transfer of a nucleotidyl group to a reactant." [ISBN:0198506732]
Os05g0535500	26591792	26596379	GO:0000287	magnesium ion binding	"Interacting selectively and non-covalently with magnesium (Mg) ions." [GOC:ai]
Os05g0535500	26591792	26596379	GO:0099116	tRNA 5'-end processing	"The process in which the 5' end of a pre-tRNA molecule is converted to that of a mature tRNA." [GOC:dos, GOC:pf, PMID:27484477]
Os05g0535500	26591792	26596379	GO:0008033	tRNA processing	"The process in which a pre-tRNA molecule is converted to a mature tRNA, ready for addition of an aminoacyl group." [GOC:jl, PMID:12533506]
Os05g0535533	26592148	26595020
Os05g0535600	26597947	26601563	GO:0046856	phosphatidylinositol dephosphorylation	"The process of removing one or more phosphate groups from a phosphatidylinositol." [ISBN:0198506732]
Os05g0535600	26597947	26601563	GO:0016787	hydrolase activity	"Catalysis of the hydrolysis of various bonds, e.g. C-O, C-N, C-C, phosphoric anhydride bonds, etc. Hydrolase is the systematic name for any enzyme of EC class 3." [ISBN:0198506732]
Os05g0535600	26597947	26601563	GO:0046856	phosphatidylinositol dephosphorylation	"The process of removing one or more phosphate groups from a phosphatidylinositol." [ISBN:0198506732]
Os05g0535600	26597947	26601563	GO:0004439	phosphatidylinositol-4,5-bisphosphate 5-phosphatase activity	"Catalysis of the reaction: 1-phosphatidyl-1D-myo-inositol 4,5-bisphosphate + H(2)O = 1-phosphatidyl-1D-myo-inositol 4-phosphate + phosphate." [EC:3.1.3.36, RHEA:22764]
Os05g0535600	26597947	26601563	GO:0034485	phosphatidylinositol-3,4,5-trisphosphate 5-phosphatase activity	"Catalysis of the reaction: phosphatidylinositol-3,4,5-trisphosphate + H2O = phosphatidylinositol-3,4-bisphosphate + phosphate." [GOC:pf]
Os05g0535700	26604986	26607206
Os05g0535700	26604986	26607206
Os05g0535800	26608277	26612344	GO:0003676	nucleic acid binding	"Interacting selectively and non-covalently with any nucleic acid." [GOC:jl]
Os05g0535800	26608277	26612344	GO:0005840	ribosome	"An intracellular organelle, about 200 A in diameter, consisting of RNA and protein. It is the site of protein biosynthesis resulting from translation of messenger RNA (mRNA). It consists of two subunits, one large and one small, each containing only protein and RNA. Both the ribosome and its subunits are characterized by their sedimentation coefficients, expressed in Svedberg units (symbol: S). …
Os05g0535900	26616540	26620854	GO:0005515	protein binding	"Interacting selectively and non-covalently with any protein or protein complex (a complex of two or more proteins that may include other nonprotein molecules)." [GOC:go_curators]
Os05g0535900	26616540	26620854	GO:0005515	protein binding	"Interacting selectively and non-covalently with any protein or protein complex (a complex of two or more proteins that may include other nonprotein molecules)." [GOC:go_curators]
Os05g0536000	26622124	26623094
Os05g0536101	26626634	26627432
Os05g0536200	26628171	26631476	GO:0055085	transmembrane transport	"The process in which a solute is transported across a lipid bilayer, from one side of a membrane to the other." [GOC:dph, GOC:jid]
Os05g0536200	26628171	26631476	GO:0008308	voltage-gated anion channel activity	"Enables the transmembrane transfer of an anion by a voltage-gated channel. An anion is a negatively charged ion. A voltage-gated channel is a channel whose open state is dependent on the voltage across the membrane in which it is embedded." [GOC:mtg_transport, GOC:vw, ISBN:0815340729]
Os05g0536200	26628171	26631476	GO:0005741	mitochondrial outer membrane	"The outer, i.e. cytoplasm-facing, lipid bilayer of the mitochondrial envelope." [GOC:ai]
Os05g0536200	26628171	26631476	GO:0016020	membrane	"A lipid bilayer along with all the proteins and protein complexes embedded in it an attached to it." [GOC:dos, GOC:mah, ISBN:0815316194]
Os05g0536200	26628171	26631476	GO:0016021	integral component of membrane	"The component of a membrane consisting of the gene products and protein complexes having at least some part of their peptide sequence embedded in the hydrophobic region of the membrane." [GOC:dos, GOC:go_curators]
Os05g0536200	26628171	26631476	GO:0006811	ion transport	"The directed movement of charged atoms or small charged molecules into, out of or within a cell, or between cells, by means of some agent such as a transporter or pore." [GOC:ai]
Os05g0536200	26628171	26631476	GO:0005739	mitochondrion	"A semiautonomous, self replicating organelle that occurs in varying numbers, shapes, and sizes in the cytoplasm of virtually all eukaryotic cells. It is notably the site of tissue respiration." [GOC:giardia, ISBN:0198506732]
Os05g0536200	26628171	26631476	GO:0015698	inorganic anion transport	"The directed movement of inorganic anions into, out of or within a cell, or between cells, by means of some agent such as a transporter or pore. Inorganic anions are atoms or small molecules with a negative charge which do not contain carbon in covalent linkage." [GOC:krc]
Os05g0536200	26628171	26631476	GO:0098656	anion transmembrane transport	"The process in which an anion is transported across a membrane." [GOC:dos, GOC:vw]
Os05g0536200	26628171	26631476	GO:0015288	porin activity	"Enables the transfer of substances, sized less than 1000 Da, from one side of a membrane to the other. The transmembrane portions of porins consist exclusively of beta-strands which form a beta-barrel. They are found in the outer membranes of Gram-negative bacteria, mitochondria, plastids and possibly acid-fast Gram-positive bacteria." [GOC:mtg_transport, ISBN:0815340729, PMID:10839820, TC:1.B.1…
Os05g0536200	26628171	26631476	GO:0046930	pore complex	"Any small opening in a membrane that allows the passage of gases and/or liquids." [ISBN:0198506732]
Os05g0536200	26628171	26631476	GO:0005741	mitochondrial outer membrane	"The outer, i.e. cytoplasm-facing, lipid bilayer of the mitochondrial envelope." [GOC:ai]
Os05g0536200	26628171	26631476	GO:0008308	voltage-gated anion channel activity	"Enables the transmembrane transfer of an anion by a voltage-gated channel. An anion is a negatively charged ion. A voltage-gated channel is a channel whose open state is dependent on the voltage across the membrane in which it is embedded." [GOC:mtg_transport, GOC:vw, ISBN:0815340729]
Os05g0536225	26628468	26631172
Os05g0536250	26631889	26633757	GO:0006355	regulation of transcription, DNA-templated	"Any process that modulates the frequency, rate or extent of cellular DNA-templated transcription." [GOC:go_curators, GOC:txnOH]
Os05g0536250	26631889	26633757	GO:0005634	nucleus	"A membrane-bounded organelle of eukaryotic cells in which chromosomes are housed and replicated. In most cells, the nucleus contains all of the cell's chromosomes except the organellar chromosomes, and is the site of RNA synthesis and processing. In some species, or in specialized cell types, RNA metabolism or DNA replication may be absent." [GOC:go_curators]
Os05g0536250	26631889	26633757	GO:0003700	DNA-binding transcription factor activity	"A protein or a member of a complex that interacts selectively and non-covalently with a specific DNA sequence (sometimes referred to as a motif) within the regulatory region of a gene to modulate transcription. Regulatory regions include promoters (proximal and distal) and enhancers. Genes are transcriptional units, and include bacterial operons." [GOC:txnOH-2018]
Os05g0536250	26631889	26633757	GO:0003677	DNA binding	"Any molecular function by which a gene product interacts selectively and non-covalently with DNA (deoxyribonucleic acid)." [GOC:dph, GOC:jl, GOC:tb, GOC:vw]
Os05g0536250	26631889	26633757	GO:0006351	transcription, DNA-templated	"The cellular synthesis of RNA on a template of DNA." [GOC:jl, GOC:txnOH]
Os05g0536250	26631889	26633757	GO:0007275	multicellular organism development	"The biological process whose specific outcome is the progression of a multicellular organism over time from an initial condition (e.g. a zygote or a young adult) to a later condition (e.g. a multicellular animal or an aged adult)." [GOC:dph, GOC:ems, GOC:isa_complete, GOC:tb]
Os05g0536400	26634885	26640861	GO:0008270	zinc ion binding	"Interacting selectively and non-covalently with zinc (Zn) ions." [GOC:ai]
Os05g0536400	26634885	26640861	GO:0009651	response to salt stress	"Any process that results in a change in state or activity of a cell or an organism (in terms of movement, secretion, enzyme production, gene expression, etc.) as a result of a stimulus indicating an increase or decrease in the concentration of salt (particularly but not exclusively sodium and chloride ions) in the environment." [GOC:jl]
Os05g0536400	26634885	26640861	GO:0050897	cobalt ion binding	"Interacting selectively and non-covalently with a cobalt (Co) ion." [GOC:ai]
Os05g0536400	26634885	26640861	GO:0016620	oxidoreductase activity, acting on the aldehyde or oxo group of donors, NAD or NADP as acceptor	"Catalysis of an oxidation-reduction (redox) reaction in which an aldehyde or ketone (oxo) group acts as a hydrogen or electron donor and reduces NAD or NADP." [GOC:jl]
Os05g0536400	26634885	26640861	GO:0016020	membrane	"A lipid bilayer along with all the proteins and protein complexes embedded in it an attached to it." [GOC:dos, GOC:mah, ISBN:0815316194]
Os05g0536400	26634885	26640861	GO:0016021	integral component of membrane	"The component of a membrane consisting of the gene products and protein complexes having at least some part of their peptide sequence embedded in the hydrophobic region of the membrane." [GOC:dos, GOC:go_curators]
Os05g0536400	26634885	26640861	GO:0008152	metabolic process	"The chemical reactions and pathways, including anabolism and catabolism, by which living organisms transform chemical substances. Metabolic processes typically transform small molecules, but also include macromolecular processes such as DNA repair and replication, and protein synthesis and degradation." [GOC:go_curators, ISBN:0198547684]
Os05g0536400	26634885	26640861	GO:0016491	oxidoreductase activity	"Catalysis of an oxidation-reduction (redox) reaction, a reversible chemical reaction in which the oxidation state of an atom or atoms within a molecule is altered. One substrate acts as a hydrogen or electron donor and becomes oxidized, while the other acts as hydrogen or electron acceptor and becomes reduced." [GOC:go_curators]
Os05g0536400	26634885	26640861	GO:0055114	oxidation-reduction process	"A metabolic process that results in the removal or addition of one or more electrons to or from a substance, with or without the concomitant removal or addition of a proton or protons." [GOC:dhl, GOC:ecd, GOC:jh2, GOC:jid, GOC:mlg, GOC:rph]
Os05g0536400	26634885	26640861	GO:0005739	mitochondrion	"A semiautonomous, self replicating organelle that occurs in varying numbers, shapes, and sizes in the cytoplasm of virtually all eukaryotic cells. It is notably the site of tissue respiration." [GOC:giardia, ISBN:0198506732]
Os05g0536400	26634885	26640861	GO:0010133	proline catabolic process to glutamate	"The chemical reactions and pathways resulting in the breakdown of proline into other compounds, including glutamate." [GOC:pz]
Os05g0536400	26634885	26640861	GO:0009507	chloroplast	"A chlorophyll-containing plastid with thylakoids organized into grana and frets, or stroma thylakoids, and embedded in a stroma." [ISBN:0471245208]
Os05g0536400	26634885	26640861	GO:0003842	1-pyrroline-5-carboxylate dehydrogenase activity	"Catalysis of the reaction: 1-pyrroline-5-carboxylate + NAD+ + H2O = L-glutamate + NADH + H(+)." [EC:1.5.1.12]
Os05g0536400	26634885	26640861	GO:0003842	1-pyrroline-5-carboxylate dehydrogenase activity	"Catalysis of the reaction: 1-pyrroline-5-carboxylate + NAD+ + H2O = L-glutamate + NADH + H(+)." [EC:1.5.1.12]
Os05g0536400	26634885	26640861	GO:0010133	proline catabolic process to glutamate	"The chemical reactions and pathways resulting in the breakdown of proline into other compounds, including glutamate." [GOC:pz]
Os05g0536400	26634885	26640861	GO:0072593	reactive oxygen species metabolic process	"The chemical reactions and pathways involving a reactive oxygen species, any molecules or ions formed by the incomplete one-electron reduction of oxygen. They contribute to the microbicidal activity of phagocytes, regulation of signal transduction and gene expression, and the oxidative damage to biopolymers." [CHEBI:26523, GOC:mah]
Os05g0536400	26634885	26640861	GO:0005739	mitochondrion	"A semiautonomous, self replicating organelle that occurs in varying numbers, shapes, and sizes in the cytoplasm of virtually all eukaryotic cells. It is notably the site of tissue respiration." [GOC:giardia, ISBN:0198506732]
Os05g0536800	26659584	26661459	GO:0005515	protein binding	"Interacting selectively and non-covalently with any protein or protein complex (a complex of two or more proteins that may include other nonprotein molecules)." [GOC:go_curators]
Os05g0536900	26664617	26666561	GO:0005774	vacuolar membrane	"The lipid bilayer surrounding the vacuole and separating its contents from the cytoplasm of the cell." [GOC:ai]
Os05g0536900	26664617	26666561	GO:0003924	GTPase activity	"Catalysis of the reaction: GTP + H2O = GDP + phosphate." [ISBN:0198547684]
Os05g0536900	26664617	26666561	GO:0003924	GTPase activity	"Catalysis of the reaction: GTP + H2O = GDP + phosphate." [ISBN:0198547684]
Os05g0536900	26664617	26666561	GO:0005525	GTP binding	"Interacting selectively and non-covalently with GTP, guanosine triphosphate." [GOC:ai]
Os05g0536900	26664617	26666561	GO:0006886	intracellular protein transport	"The directed movement of proteins in a cell, including the movement of proteins between specific compartments or structures within a cell, such as organelles of a eukaryotic cell." [GOC:mah]
Os05g0536900	26664617	26666561	GO:0032482	Rab protein signal transduction	"A series of molecular signals within the cell that are mediated by a member of the Rab family of proteins switching to a GTP-bound active state." [GOC:mah]
Os05g0537100	26682661	26684165	GO:0006355	regulation of transcription, DNA-templated	"Any process that modulates the frequency, rate or extent of cellular DNA-templated transcription." [GOC:go_curators, GOC:txnOH]
Os05g0537100	26682661	26684165	GO:0005634	nucleus	"A membrane-bounded organelle of eukaryotic cells in which chromosomes are housed and replicated. In most cells, the nucleus contains all of the cell's chromosomes except the organellar chromosomes, and is the site of RNA synthesis and processing. In some species, or in specialized cell types, RNA metabolism or DNA replication may be absent." [GOC:go_curators]
Os05g0537100	26682661	26684165	GO:0043565	sequence-specific DNA binding	"Interacting selectively and non-covalently with DNA of a specific nucleotide composition, e.g. GC-rich DNA binding, or with a specific sequence motif or type of DNA e.g. promotor binding or rDNA binding." [GOC:jl]
Os05g0537100	26682661	26684165	GO:0003700	DNA-binding transcription factor activity	"A protein or a member of a complex that interacts selectively and non-covalently with a specific DNA sequence (sometimes referred to as a motif) within the regulatory region of a gene to modulate transcription. Regulatory regions include promoters (proximal and distal) and enhancers. Genes are transcriptional units, and include bacterial operons." [GOC:txnOH-2018]
Os05g0537100	26682661	26684165	GO:0003677	DNA binding	"Any molecular function by which a gene product interacts selectively and non-covalently with DNA (deoxyribonucleic acid)." [GOC:dph, GOC:jl, GOC:tb, GOC:vw]
Os05g0537100	26682661	26684165	GO:0006351	transcription, DNA-templated	"The cellular synthesis of RNA on a template of DNA." [GOC:jl, GOC:txnOH]
Os05g0537200	26685979	26690338	GO:0003779	actin binding	"Interacting selectively and non-covalently with monomeric or multimeric forms of actin, including actin filaments." [GOC:clt]
Os05g0537200	26685979	26690338	GO:0003774	motor activity	"Catalysis of the generation of force resulting either in movement along a microfilament or microtubule, or in torque resulting in membrane scission, coupled to the hydrolysis of a nucleoside triphosphate." [GOC:mah, GOC:vw, ISBN:0815316194, PMID:11242086]
Os05g0537200	26685979	26690338	GO:0016459	myosin complex	"A protein complex, formed of one or more myosin heavy chains plus associated light chains and other proteins, that functions as a molecular motor; uses the energy of ATP hydrolysis to move actin filaments or to move vesicles or other cargo on fixed actin filaments; has magnesium-ATPase activity and binds actin. Myosin classes are distinguished based on sequence features of the motor, or head, do…
Os05g0537200	26685979	26690338	GO:0051015	actin filament binding	"Interacting selectively and non-covalently with an actin filament, also known as F-actin, a helical filamentous polymer of globular G-actin subunits." [ISBN:0198506732]
Os05g0537200	26685979	26690338	GO:0000166	nucleotide binding	"Interacting selectively and non-covalently with a nucleotide, any compound consisting of a nucleoside that is esterified with (ortho)phosphate or an oligophosphate at any hydroxyl group on the ribose or deoxyribose." [GOC:mah, ISBN:0198547684]
Os05g0537200	26685979	26690338	GO:0005524	ATP binding	"Interacting selectively and non-covalently with ATP, adenosine 5'-triphosphate, a universally important coenzyme and enzyme regulator." [ISBN:0198506732]
Os05g0537200	26685979	26690338	GO:0003777	microtubule motor activity	"Catalysis of movement along a microtubule, coupled to the hydrolysis of a nucleoside triphosphate (usually ATP)." [GOC:mah, ISBN:0815316194]
Os05g0537200	26685979	26690338	GO:0008017	microtubule binding	"Interacting selectively and non-covalently with microtubules, filaments composed of tubulin monomers." [GOC:krc]
Os05g0537200	26685979	26690338	GO:0007018	microtubule-based movement	"A microtubule-based process that results in the movement of organelles, other microtubules, or other cellular components. Examples include motor-driven movement along microtubules and movement driven by polymerization or depolymerization of microtubules." [GOC:cjm, ISBN:0815316194]
Os05g0537200	26685979	26690338	GO:0007015	actin filament organization	"A process that is carried out at the cellular level which results in the assembly, arrangement of constituent parts, or disassembly of cytoskeletal structures comprising actin filaments. Includes processes that control the spatial distribution of actin filaments, such as organizing filaments into meshworks, bundles, or other structures, as by cross-linking." [GOC:mah]
Os05g0537300	26701863	26705017	GO:0000166	nucleotide binding	"Interacting selectively and non-covalently with a nucleotide, any compound consisting of a nucleoside that is esterified with (ortho)phosphate or an oligophosphate at any hydroxyl group on the ribose or deoxyribose." [GOC:mah, ISBN:0198547684]
Os05g0537300	26701863	26705017	GO:0005524	ATP binding	"Interacting selectively and non-covalently with ATP, adenosine 5'-triphosphate, a universally important coenzyme and enzyme regulator." [ISBN:0198506732]
Os05g0537300	26701863	26705017	GO:0003774	motor activity	"Catalysis of the generation of force resulting either in movement along a microfilament or microtubule, or in torque resulting in membrane scission, coupled to the hydrolysis of a nucleoside triphosphate." [GOC:mah, GOC:vw, ISBN:0815316194, PMID:11242086]
Os05g0537300	26701863	26705017	GO:0003777	microtubule motor activity	"Catalysis of movement along a microtubule, coupled to the hydrolysis of a nucleoside triphosphate (usually ATP)." [GOC:mah, ISBN:0815316194]
Os05g0537300	26701863	26705017	GO:0003779	actin binding	"Interacting selectively and non-covalently with monomeric or multimeric forms of actin, including actin filaments." [GOC:clt]
Os05g0537300	26701863	26705017	GO:0008017	microtubule binding	"Interacting selectively and non-covalently with microtubules, filaments composed of tubulin monomers." [GOC:krc]
Os05g0537300	26701863	26705017	GO:0007018	microtubule-based movement	"A microtubule-based process that results in the movement of organelles, other microtubules, or other cellular components. Examples include motor-driven movement along microtubules and movement driven by polymerization or depolymerization of microtubules." [GOC:cjm, ISBN:0815316194]
Os05g0537300	26701863	26705017	GO:0016459	myosin complex	"A protein complex, formed of one or more myosin heavy chains plus associated light chains and other proteins, that functions as a molecular motor; uses the energy of ATP hydrolysis to move actin filaments or to move vesicles or other cargo on fixed actin filaments; has magnesium-ATPase activity and binds actin. Myosin classes are distinguished based on sequence features of the motor, or head, do…
Os05g0537300	26701863	26705017	GO:0007015	actin filament organization	"A process that is carried out at the cellular level which results in the assembly, arrangement of constituent parts, or disassembly of cytoskeletal structures comprising actin filaments. Includes processes that control the spatial distribution of actin filaments, such as organizing filaments into meshworks, bundles, or other structures, as by cross-linking." [GOC:mah]
Os05g0537400	26706568	26708198	GO:0003824	catalytic activity	"Catalysis of a biochemical reaction at physiological temperatures. In biologically catalyzed reactions, the reactants are known as substrates, and the catalysts are naturally occurring macromolecular substances known as enzymes. Enzymes possess specific binding sites for substrates, and are usually composed wholly or largely of protein, but RNA that has catalytic activity (ribozyme) is often als…
Os05g0537400	26706568	26708198	GO:0004722	protein serine/threonine phosphatase activity	"Catalysis of the reaction: protein serine phosphate + H2O = protein serine + phosphate, and protein threonine phosphate + H2O = protein threonine + phosphate." [GOC:bf]
Os05g0537400	26706568	26708198	GO:0043169	cation binding	"Interacting selectively and non-covalently with cations, charged atoms or groups of atoms with a net positive charge." [GOC:jl]
Os05g0537400	26706568	26708198	GO:0004721	phosphoprotein phosphatase activity	"Catalysis of the reaction: a phosphoprotein + H2O = a protein + phosphate. Together with protein kinases, these enzymes control the state of phosphorylation of cell proteins and thereby provide an important mechanism for regulating cellular activity." [EC:3.1.3.16, ISBN:0198547684]
Os05g0537400	26706568	26708198	GO:0016787	hydrolase activity	"Catalysis of the hydrolysis of various bonds, e.g. C-O, C-N, C-C, phosphoric anhydride bonds, etc. Hydrolase is the systematic name for any enzyme of EC class 3." [ISBN:0198506732]
Os05g0537400	26706568	26708198	GO:0046872	metal ion binding	"Interacting selectively and non-covalently with any metal ion." [GOC:ai]
Os05g0537400	26706568	26708198	GO:0006470	protein dephosphorylation	"The process of removing one or more phosphoric residues from a protein." [GOC:hb]
Os05g0537700	26714509	26716025
Os05g0538250	26731894	26734986
Os05g0538500	26738233	26740873	GO:0016020	membrane	"A lipid bilayer along with all the proteins and protein complexes embedded in it an attached to it." [GOC:dos, GOC:mah, ISBN:0815316194]
Os05g0538500	26738233	26740873	GO:0016021	integral component of membrane	"The component of a membrane consisting of the gene products and protein complexes having at least some part of their peptide sequence embedded in the hydrophobic region of the membrane." [GOC:dos, GOC:go_curators]
Os05g0538500	26738233	26740873	GO:0055114	oxidation-reduction process	"A metabolic process that results in the removal or addition of one or more electrons to or from a substance, with or without the concomitant removal or addition of a proton or protons." [GOC:dhl, GOC:ecd, GOC:jh2, GOC:jid, GOC:mlg, GOC:rph]
Os05g0538500	26738233	26740873	GO:0005506	iron ion binding	"Interacting selectively and non-covalently with iron (Fe) ions." [GOC:ai]
Os05g0538500	26738233	26740873	GO:0016705	oxidoreductase activity, acting on paired donors, with incorporation or reduction of molecular oxygen	"Catalysis of an oxidation-reduction (redox) reaction in which hydrogen or electrons are transferred from each of two donors, and molecular oxygen is reduced or incorporated into a donor." [GOC:mah]
Os05g0538500	26738233	26740873	GO:0020037	heme binding	"Interacting selectively and non-covalently with heme, any compound of iron complexed in a porphyrin (tetrapyrrole) ring." [CHEBI:30413, GOC:ai]
Os05g0538500	26738233	26740873	GO:0006629	lipid metabolic process	"The chemical reactions and pathways involving lipids, compounds soluble in an organic solvent but not, or sparingly, in an aqueous solvent. Includes fatty acids; neutral fats, other fatty-acid esters, and soaps; long-chain (fatty) alcohols and waxes; sphingoids and other long-chain bases; glycolipids, phospholipids and sphingolipids; and carotenes, polyprenols, sterols, terpenes and other isopre…
Os05g0538500	26738233	26740873	GO:0008374	O-acyltransferase activity	"Catalysis of the transfer of an acyl group to an oxygen atom on the acceptor molecule." [GOC:ai]
Os05g0538600	26738529	26740837
Os05g0538700	26750213	26750693
Os05g0538900	26761836	26764812	GO:0070469	respiratory chain	"The protein complexes that form the electron transport system (the respiratory chain), associated with a cell membrane, usually the plasma membrane (in prokaryotes) or the inner mitochondrial membrane (on eukaryotes). The respiratory chain complexes transfer electrons from an electron donor to an electron acceptor and are associated with a proton pump to create a transmembrane electrochemical gr…
Os05g0538900	26761836	26764812	GO:0016020	membrane	"A lipid bilayer along with all the proteins and protein complexes embedded in it an attached to it." [GOC:dos, GOC:mah, ISBN:0815316194]
Os05g0538900	26761836	26764812	GO:0009055	electron transfer activity	"Any molecular entity that serves as an electron acceptor and electron donor in an electron transport chain. An electron transport chain is a process in which a series of electron carriers operate together to transfer electrons from donors to any of several different terminal electron acceptors to generate a transmembrane electrochemical gradient." [ISBN:0198506732]
Os05g0538900	26761836	26764812	GO:0055114	oxidation-reduction process	"A metabolic process that results in the removal or addition of one or more electrons to or from a substance, with or without the concomitant removal or addition of a proton or protons." [GOC:dhl, GOC:ecd, GOC:jh2, GOC:jid, GOC:mlg, GOC:rph]
Os05g0538900	26761836	26764812	GO:0022900	electron transport chain	"A process in which a series of electron carriers operate together to transfer electrons from donors to any of several different terminal electron acceptors to generate a transmembrane electrochemical gradient." [GOC:mtg_electron_transport]
Os05g0538900	26761836	26764812	GO:0008137	NADH dehydrogenase (ubiquinone) activity	"Catalysis of the reaction: NADH + H+ + ubiquinone = NAD+ + ubiquinol." [EC:1.6.5.3]
Os05g0538900	26761836	26764812	GO:0005739	mitochondrion	"A semiautonomous, self replicating organelle that occurs in varying numbers, shapes, and sizes in the cytoplasm of virtually all eukaryotic cells. It is notably the site of tissue respiration." [GOC:giardia, ISBN:0198506732]
Os05g0538900	26761836	26764812	GO:0005743	mitochondrial inner membrane	"The inner, i.e. lumen-facing, lipid bilayer of the mitochondrial envelope. It is highly folded to form cristae." [GOC:ai]
Os05g0539150	26776769	26778942
Os05g0539300	26792022	26793638
Os05g0539400	26794411	26801239	GO:0048046	apoplast	"The cell membranes and intracellular regions in a plant are connected through plasmodesmata, and plants may be described as having two major compartments: the living symplast and the non-living apoplast. The apoplast is external to the plasma membrane and includes cell walls, intercellular spaces and the lumen of dead structures such as xylem vessels. Water and solutes pass freely through it." […
Os05g0539400	26794411	26801239	GO:0005975	carbohydrate metabolic process	"The chemical reactions and pathways involving carbohydrates, any of a group of organic compounds based of the general formula Cx(H2O)y. Includes the formation of carbohydrate derivatives by the addition of a carbohydrate residue to another molecule." [GOC:mah, ISBN:0198506732]
Os05g0539400	26794411	26801239	GO:0004553	hydrolase activity, hydrolyzing O-glycosyl compounds	"Catalysis of the hydrolysis of any O-glycosyl bond." [GOC:mah]
Os05g0539400	26794411	26801239	GO:0004565	beta-galactosidase activity	"Catalysis of the hydrolysis of terminal, non-reducing beta-D-galactose residues in beta-D-galactosides." [EC:3.2.1.23]
Os05g0539400	26794411	26801239	GO:0004565	beta-galactosidase activity	"Catalysis of the hydrolysis of terminal, non-reducing beta-D-galactose residues in beta-D-galactosides." [EC:3.2.1.23]
Os05g0539400	26794411	26801239	GO:0016787	hydrolase activity	"Catalysis of the hydrolysis of various bonds, e.g. C-O, C-N, C-C, phosphoric anhydride bonds, etc. Hydrolase is the systematic name for any enzyme of EC class 3." [ISBN:0198506732]
Os05g0539400	26794411	26801239	GO:0005576	extracellular region	"The space external to the outermost structure of a cell. For cells without external protective or external encapsulating structures this refers to space outside of the plasma membrane. This term covers the host cell environment outside an intracellular parasite." [GOC:go_curators]
Os05g0539400	26794411	26801239	GO:0016798	hydrolase activity, acting on glycosyl bonds	"Catalysis of the hydrolysis of any glycosyl bond." [GOC:jl]
Os05g0539400	26794411	26801239	GO:0008152	metabolic process	"The chemical reactions and pathways, including anabolism and catabolism, by which living organisms transform chemical substances. Metabolic processes typically transform small molecules, but also include macromolecular processes such as DNA repair and replication, and protein synthesis and degradation." [GOC:go_curators, ISBN:0198547684]
Os05g0539400	26794411	26801239	GO:0005773	vacuole	"A closed structure, found only in eukaryotic cells, that is completely surrounded by unit membrane and contains liquid material. Cells contain one or several vacuoles, that may have different functions from each other. Vacuoles have a diverse array of functions. They can act as a storage organelle for nutrients or waste products, as a degradative compartment, as a cost-effective way of increasin…
Os05g0539500	26801678	26805058
Os05g0539600	26805817	26809069	GO:0022857	transmembrane transporter activity	"Enables the transfer of a substance, usually a specific substance or a group of related substances, from one side of a membrane to the other." [GOC:jid, GOC:mtg_transport, ISBN:0815340729]
Os05g0539600	26805817	26809069	GO:0055085	transmembrane transport	"The process in which a solute is transported across a lipid bilayer, from one side of a membrane to the other." [GOC:dph, GOC:jid]
Os05g0539600	26805817	26809069	GO:0005471	ATP:ADP antiporter activity	"Catalysis of the reaction: ATP(out) + ADP(in) = ATP(in) + ADP(out)." [TC:2.A.29.1.1]
Os05g0539600	26805817	26809069	GO:0016020	membrane	"A lipid bilayer along with all the proteins and protein complexes embedded in it an attached to it." [GOC:dos, GOC:mah, ISBN:0815316194]
Os05g0539600	26805817	26809069	GO:0016021	integral component of membrane	"The component of a membrane consisting of the gene products and protein complexes having at least some part of their peptide sequence embedded in the hydrophobic region of the membrane." [GOC:dos, GOC:go_curators]
Os05g0539600	26805817	26809069	GO:0005743	mitochondrial inner membrane	"The inner, i.e. lumen-facing, lipid bilayer of the mitochondrial envelope. It is highly folded to form cristae." [GOC:ai]
Os05g0539600	26805817	26809069	GO:0015866	ADP transport	"The directed movement of ADP, adenosine diphosphate, into, out of or within a cell, or between cells, by means of some agent such as a transporter or pore." [GOC:ai]
Os05g0539600	26805817	26809069	GO:0015867	ATP transport	"The directed movement of ATP, adenosine triphosphate, into, out of or within a cell, or between cells, by means of some agent such as a transporter or pore." [GOC:ai]
Os05g0539600	26805817	26809069	GO:0016021	integral component of membrane	"The component of a membrane consisting of the gene products and protein complexes having at least some part of their peptide sequence embedded in the hydrophobic region of the membrane." [GOC:dos, GOC:go_curators]
Os05g0539600	26805817	26809069	GO:0005743	mitochondrial inner membrane	"The inner, i.e. lumen-facing, lipid bilayer of the mitochondrial envelope. It is highly folded to form cristae." [GOC:ai]
Os05g0539600	26805817	26809069	GO:0046902	regulation of mitochondrial membrane permeability	"Any process that modulates the frequency, rate or extent of the passage or uptake of molecules by the mitochondrial membrane." [GOC:bf]
Os05g0539700	26809206	26812469	GO:0006334	nucleosome assembly	"The aggregation, arrangement and bonding together of a nucleosome, the beadlike structural units of eukaryotic chromatin composed of histones and DNA." [GOC:mah]
Os05g0539700	26809206	26812469	GO:0005634	nucleus	"A membrane-bounded organelle of eukaryotic cells in which chromosomes are housed and replicated. In most cells, the nucleus contains all of the cell's chromosomes except the organellar chromosomes, and is the site of RNA synthesis and processing. In some species, or in specialized cell types, RNA metabolism or DNA replication may be absent." [GOC:go_curators]
Os05g0539700	26809206	26812469	GO:0005737	cytoplasm	"All of the contents of a cell excluding the plasma membrane and nucleus, but including other subcellular structures." [ISBN:0198547684]
Os05g0539800	26815636	26818736	GO:0016020	membrane	"A lipid bilayer along with all the proteins and protein complexes embedded in it an attached to it." [GOC:dos, GOC:mah, ISBN:0815316194]
Os05g0539800	26815636	26818736	GO:0016021	integral component of membrane	"The component of a membrane consisting of the gene products and protein complexes having at least some part of their peptide sequence embedded in the hydrophobic region of the membrane." [GOC:dos, GOC:go_curators]
Os05g0539800	26815636	26818736	GO:0016020	membrane	"A lipid bilayer along with all the proteins and protein complexes embedded in it an attached to it." [GOC:dos, GOC:mah, ISBN:0815316194]
Os05g0539800	26815636	26818736	GO:0016021	integral component of membrane	"The component of a membrane consisting of the gene products and protein complexes having at least some part of their peptide sequence embedded in the hydrophobic region of the membrane." [GOC:dos, GOC:go_curators]
Os05g0539900	26820731	26822297	GO:0016020	membrane	"A lipid bilayer along with all the proteins and protein complexes embedded in it an attached to it." [GOC:dos, GOC:mah, ISBN:0815316194]
Os05g0539900	26820731	26822297	GO:0016021	integral component of membrane	"The component of a membrane consisting of the gene products and protein complexes having at least some part of their peptide sequence embedded in the hydrophobic region of the membrane." [GOC:dos, GOC:go_curators]
Os05g0540000	26824644	26828499	GO:0016757	transferase activity, transferring glycosyl groups	"Catalysis of the transfer of a glycosyl group from one compound (donor) to another (acceptor)." [GOC:jl, ISBN:0198506732]
Os05g0540000	26824644	26828499	GO:0006486	protein glycosylation	"A protein modification process that results in the addition of a carbohydrate or carbohydrate derivative unit to a protein amino acid, e.g. the addition of glycan chains to proteins." [GOC:curators, GOC:pr]
Os05g0540000	26824644	26828499	GO:0016020	membrane	"A lipid bilayer along with all the proteins and protein complexes embedded in it an attached to it." [GOC:dos, GOC:mah, ISBN:0815316194]
Os05g0540000	26824644	26828499	GO:0016021	integral component of membrane	"The component of a membrane consisting of the gene products and protein complexes having at least some part of their peptide sequence embedded in the hydrophobic region of the membrane." [GOC:dos, GOC:go_curators]
Os05g0540000	26824644	26828499	GO:0016740	transferase activity	"Catalysis of the transfer of a group, e.g. a methyl group, glycosyl group, acyl group, phosphorus-containing, or other groups, from one compound (generally regarded as the donor) to another compound (generally regarded as the acceptor). Transferase is the systematic name for any enzyme of EC class 2." [ISBN:0198506732]
Os05g0540000	26824644	26828499	GO:0046872	metal ion binding	"Interacting selectively and non-covalently with any metal ion." [GOC:ai]
Os05g0540000	26824644	26828499	GO:0016757	transferase activity, transferring glycosyl groups	"Catalysis of the transfer of a glycosyl group from one compound (donor) to another (acceptor)." [GOC:jl, ISBN:0198506732]
Os05g0540000	26824644	26828499	GO:0030259	lipid glycosylation	"Covalent attachment of a glycosyl residue to a lipid molecule." [GOC:mah]
Os05g0540100	26828555	26834200	GO:0004518	nuclease activity	"Catalysis of the hydrolysis of ester linkages within nucleic acids." [ISBN:0198547684]
Os05g0540100	26828555	26834200	GO:0003824	catalytic activity	"Catalysis of a biochemical reaction at physiological temperatures. In biologically catalyzed reactions, the reactants are known as substrates, and the catalysts are naturally occurring macromolecular substances known as enzymes. Enzymes possess specific binding sites for substrates, and are usually composed wholly or largely of protein, but RNA that has catalytic activity (ribozyme) is often als…
Os05g0540100	26828555	26834200	GO:0006281	DNA repair	"The process of restoring DNA after damage. Genomes are subject to damage by chemical and physical agents in the environment (e.g. UV and ionizing radiations, chemical mutagens, fungal and bacterial toxins, etc.) and by free radicals or alkylating agents endogenously generated in metabolism. DNA is also damaged because of errors during its replication. A variety of different DNA repair pathways h…
Os05g0540100	26828555	26834200	GO:0003677	DNA binding	"Any molecular function by which a gene product interacts selectively and non-covalently with DNA (deoxyribonucleic acid)." [GOC:dph, GOC:jl, GOC:tb, GOC:vw]
Os05g0540100	26828555	26834200	GO:0090305	nucleic acid phosphodiester bond hydrolysis	"The nucleic acid metabolic process in which the phosphodiester bonds between nucleotides are cleaved by hydrolysis." [GOC:dph, GOC:tb]
Os05g0540100	26828555	26834200	GO:0005730	nucleolus	"A small, dense body one or more of which are present in the nucleus of eukaryotic cells. It is rich in RNA and protein, is not bounded by a limiting membrane, and is not seen during mitosis. Its prime function is the transcription of the nucleolar DNA into 45S ribosomal-precursor RNA, the processing of this RNA into 5.8S, 18S, and 28S components of ribosomal RNA, and the association of these com…
Os05g0540100	26828555	26834200	GO:0004518	nuclease activity	"Catalysis of the hydrolysis of ester linkages within nucleic acids." [ISBN:0198547684]
Os05g0540100	26828555	26834200	GO:0003824	catalytic activity	"Catalysis of a biochemical reaction at physiological temperatures. In biologically catalyzed reactions, the reactants are known as substrates, and the catalysts are naturally occurring macromolecular substances known as enzymes. Enzymes possess specific binding sites for substrates, and are usually composed wholly or largely of protein, but RNA that has catalytic activity (ribozyme) is often als…
Os05g0540100	26828555	26834200	GO:0006281	DNA repair	"The process of restoring DNA after damage. Genomes are subject to damage by chemical and physical agents in the environment (e.g. UV and ionizing radiations, chemical mutagens, fungal and bacterial toxins, etc.) and by free radicals or alkylating agents endogenously generated in metabolism. DNA is also damaged because of errors during its replication. A variety of different DNA repair pathways h…
Os05g0540100	26828555	26834200	GO:0016788	hydrolase activity, acting on ester bonds	"Catalysis of the hydrolysis of any ester bond." [GOC:jl]
Os05g0540100	26828555	26834200	GO:0006284	base-excision repair	"In base excision repair, an altered base is removed by a DNA glycosylase enzyme, followed by excision of the resulting sugar phosphate. The small gap left in the DNA helix is filled in by the sequential action of DNA polymerase and DNA ligase." [ISBN:0815316194]
Os05g0540100	26828555	26834200	GO:0017108	5'-flap endonuclease activity	"Catalysis of the cleavage of a 5' flap structure in DNA, but not other DNA structures; processes the 5' ends of Okazaki fragments in lagging strand DNA synthesis." [PMID:9778254]
Os05g0540100	26828555	26834200	GO:0045145	single-stranded DNA 5'-3' exodeoxyribonuclease activity	"Catalysis of the sequential cleavage of nucleotides (such as mononucleotides or dinucleotides) from a free 5' terminus of a single-stranded DNA molecule." [GOC:ai, GOC:elh, PMID:20086101]
Os05g0540100	26828555	26834200	GO:0003677	DNA binding	"Any molecular function by which a gene product interacts selectively and non-covalently with DNA (deoxyribonucleic acid)." [GOC:dph, GOC:jl, GOC:tb, GOC:vw]
Os05g0540100	26828555	26834200	GO:0016787	hydrolase activity	"Catalysis of the hydrolysis of various bonds, e.g. C-O, C-N, C-C, phosphoric anhydride bonds, etc. Hydrolase is the systematic name for any enzyme of EC class 3." [ISBN:0198506732]
Os05g0540100	26828555	26834200	GO:0046872	metal ion binding	"Interacting selectively and non-covalently with any metal ion." [GOC:ai]
Os05g0540100	26828555	26834200	GO:0005634	nucleus	"A membrane-bounded organelle of eukaryotic cells in which chromosomes are housed and replicated. In most cells, the nucleus contains all of the cell's chromosomes except the organellar chromosomes, and is the site of RNA synthesis and processing. In some species, or in specialized cell types, RNA metabolism or DNA replication may be absent." [GOC:go_curators]
Os05g0540100	26828555	26834200	GO:0000287	magnesium ion binding	"Interacting selectively and non-covalently with magnesium (Mg) ions." [GOC:ai]
Os05g0540100	26828555	26834200	GO:0090305	nucleic acid phosphodiester bond hydrolysis	"The nucleic acid metabolic process in which the phosphodiester bonds between nucleotides are cleaved by hydrolysis." [GOC:dph, GOC:tb]
Os05g0540100	26828555	26834200	GO:0005739	mitochondrion	"A semiautonomous, self replicating organelle that occurs in varying numbers, shapes, and sizes in the cytoplasm of virtually all eukaryotic cells. It is notably the site of tissue respiration." [GOC:giardia, ISBN:0198506732]
Os05g0540100	26828555	26834200	GO:0006260	DNA replication	"The cellular metabolic process in which a cell duplicates one or more molecules of DNA. DNA replication begins when specific sequences, known as origins of replication, are recognized and bound by initiation proteins, and ends when the original DNA molecule has been completely duplicated and the copies topologically separated. The unit of replication usually corresponds to the genome of the cell…
Os05g0540100	26828555	26834200	GO:0004519	endonuclease activity	"Catalysis of the hydrolysis of ester linkages within nucleic acids by creating internal breaks." [GOC:mah, ISBN:0198547684]
Os05g0540100	26828555	26834200	GO:0006974	cellular response to DNA damage stimulus	"Any process that results in a change in state or activity of a cell (in terms of movement, secretion, enzyme production, gene expression, etc.) as a result of a stimulus indicating damage to its DNA from environmental insults or errors during metabolism." [GOC:go_curators]
Os05g0540100	26828555	26834200	GO:0005730	nucleolus	"A small, dense body one or more of which are present in the nucleus of eukaryotic cells. It is rich in RNA and protein, is not bounded by a limiting membrane, and is not seen during mitosis. Its prime function is the transcription of the nucleolar DNA into 45S ribosomal-precursor RNA, the processing of this RNA into 5.8S, 18S, and 28S components of ribosomal RNA, and the association of these com…
Os05g0540100	26828555	26834200	GO:0005515	protein binding	"Interacting selectively and non-covalently with any protein or protein complex (a complex of two or more proteins that may include other nonprotein molecules)." [GOC:go_curators]
Os05g0540100	26828555	26834200	GO:0004527	exonuclease activity	"Catalysis of the hydrolysis of ester linkages within nucleic acids by removing nucleotide residues from the 3' or 5' end." [GOC:mah, ISBN:0198547684]
Os05g0540100	26828555	26834200	GO:0008409	5'-3' exonuclease activity	"Catalysis of the hydrolysis of ester linkages within nucleic acids by removing nucleotide residues from the 5' end." [GOC:ai]
Os05g0540100	26828555	26834200	GO:0017108	5'-flap endonuclease activity	"Catalysis of the cleavage of a 5' flap structure in DNA, but not other DNA structures; processes the 5' ends of Okazaki fragments in lagging strand DNA synthesis." [PMID:9778254]
Os05g0540100	26828555	26834200	GO:0043137	DNA replication, removal of RNA primer	"Removal of the Okazaki RNA primer from the lagging strand of replicating DNA, by a combination of the actions of DNA polymerase, DNA helicase and an endonuclease." [GOC:jl, PMID:12424238]
Os05g0540100	26828555	26834200	GO:0005654	nucleoplasm	"That part of the nuclear content other than the chromosomes or the nucleolus." [GOC:ma, ISBN:0124325653]
Os05g0540100	26828555	26834200	GO:0003677	DNA binding	"Any molecular function by which a gene product interacts selectively and non-covalently with DNA (deoxyribonucleic acid)." [GOC:dph, GOC:jl, GOC:tb, GOC:vw]
Os05g0540100	26828555	26834200	GO:0008409	5'-3' exonuclease activity	"Catalysis of the hydrolysis of ester linkages within nucleic acids by removing nucleotide residues from the 5' end." [GOC:ai]
Os05g0540100	26828555	26834200	GO:0048256	flap endonuclease activity	"Catalysis of the cleavage of a flap structure in DNA, but not other DNA structures; processes the ends of Okazaki fragments in lagging strand DNA synthesis." [GOC:jid]
Os05g0540100	26828555	26834200	GO:0051908	double-stranded DNA 5'-3' exodeoxyribonuclease activity	"Catalysis of the sequential cleavage of mononucleotides from a free 5' terminus of a double-stranded DNA molecule." [GOC:ai]
Os05g0540200	26834414	26835506	GO:0016020	membrane	"A lipid bilayer along with all the proteins and protein complexes embedded in it an attached to it." [GOC:dos, GOC:mah, ISBN:0815316194]
Os05g0540200	26834414	26835506	GO:0016021	integral component of membrane	"The component of a membrane consisting of the gene products and protein complexes having at least some part of their peptide sequence embedded in the hydrophobic region of the membrane." [GOC:dos, GOC:go_curators]
Os05g0540300	26835675	26840306	GO:0045041	protein import into mitochondrial intermembrane space	"The import of proteins into the space between the inner and outer mitochondrial membranes." [ISBN:0716731363]
Os05g0540300	26835675	26840306	GO:0005774	vacuolar membrane	"The lipid bilayer surrounding the vacuole and separating its contents from the cytoplasm of the cell." [GOC:ai]
Os05g0540300	26835675	26840306	GO:0051082	unfolded protein binding	"Interacting selectively and non-covalently with an unfolded protein." [GOC:ai]
Os05g0540300	26835675	26840306	GO:0006457	protein folding	"The process of assisting in the covalent and noncovalent assembly of single chain polypeptides or multisubunit complexes into the correct tertiary structure." [GOC:go_curators, GOC:rb]
Os05g0540300	26835675	26840306	GO:0042026	protein refolding	"The process carried out by a cell that restores the biological activity of an unfolded or misfolded protein, using helper proteins such as chaperones." [GOC:mb]
Os05g0540300	26835675	26840306	GO:0007005	mitochondrion organization	"A process that is carried out at the cellular level which results in the assembly, arrangement of constituent parts, or disassembly of a mitochondrion; includes mitochondrial morphogenesis and distribution, and replication of the mitochondrial genome as well as synthesis of new mitochondrial components." [GOC:dph, GOC:jl, GOC:mah, GOC:sgd_curators, PMID:9786946]
Os05g0540300	26835675	26840306	GO:0005524	ATP binding	"Interacting selectively and non-covalently with ATP, adenosine 5'-triphosphate, a universally important coenzyme and enzyme regulator." [ISBN:0198506732]
Os05g0540300	26835675	26840306	GO:0005737	cytoplasm	"All of the contents of a cell excluding the plasma membrane and nucleus, but including other subcellular structures." [ISBN:0198547684]
Os05g0540300	26835675	26840306	GO:0005739	mitochondrion	"A semiautonomous, self replicating organelle that occurs in varying numbers, shapes, and sizes in the cytoplasm of virtually all eukaryotic cells. It is notably the site of tissue respiration." [GOC:giardia, ISBN:0198506732]
Os05g0540300	26835675	26840306	GO:0005829	cytosol	"The part of the cytoplasm that does not contain organelles but which does contain other particulate matter, such as protein complexes." [GOC:hjd, GOC:jl]
Os05g0540300	26835675	26840306	GO:0061077	chaperone-mediated protein folding	"The process of inhibiting aggregation and assisting in the covalent and noncovalent assembly of single chain polypeptides or multisubunit complexes into the correct tertiary structure that is dependent on interaction with a chaperone." [GOC:dph, GOC:vw]
Os05g0540300	26835675	26840306	GO:0046686	response to cadmium ion	"Any process that results in a change in state or activity of a cell or an organism (in terms of movement, secretion, enzyme production, gene expression, etc.) as a result of a cadmium (Cd) ion stimulus." [GOC:ai]
Os05g0540300	26835675	26840306	GO:0005739	mitochondrion	"A semiautonomous, self replicating organelle that occurs in varying numbers, shapes, and sizes in the cytoplasm of virtually all eukaryotic cells. It is notably the site of tissue respiration." [GOC:giardia, ISBN:0198506732]
Os05g0540300	26835675	26840306	GO:0044183	protein binding involved in protein folding	"Interacting selectively and non-covalently with any protein or protein complex (a complex of two or more proteins that may include other nonprotein molecules) that contributes to the process of protein folding." [GOC:mtg_cambridge_2009]
Os05g0540300	26835675	26840306	GO:0006458	'de novo' protein folding	"The process of assisting in the folding of a nascent peptide chain into its correct tertiary structure." [GOC:mb]
Os05g0540600	26846176	26847985	GO:0005515	protein binding	"Interacting selectively and non-covalently with any protein or protein complex (a complex of two or more proteins that may include other nonprotein molecules)." [GOC:go_curators]
Os05g0540800	26849865	26857015	GO:0005634	nucleus	"A membrane-bounded organelle of eukaryotic cells in which chromosomes are housed and replicated. In most cells, the nucleus contains all of the cell's chromosomes except the organellar chromosomes, and is the site of RNA synthesis and processing. In some species, or in specialized cell types, RNA metabolism or DNA replication may be absent." [GOC:go_curators]
Os05g0540800	26849865	26857015	GO:0006281	DNA repair	"The process of restoring DNA after damage. Genomes are subject to damage by chemical and physical agents in the environment (e.g. UV and ionizing radiations, chemical mutagens, fungal and bacterial toxins, etc.) and by free radicals or alkylating agents endogenously generated in metabolism. DNA is also damaged because of errors during its replication. A variety of different DNA repair pathways h…
Os05g0540800	26849865	26857015	GO:0006338	chromatin remodeling	"Dynamic structural changes to eukaryotic chromatin occurring throughout the cell division cycle. These changes range from the local changes necessary for transcriptional regulation to global changes necessary for chromosome segregation." [GOC:jid, GOC:vw, PMID:12697820]
Os05g0540800	26849865	26857015	GO:0045892	negative regulation of transcription, DNA-templated	"Any process that stops, prevents, or reduces the frequency, rate or extent of cellular DNA-templated transcription." [GOC:go_curators, GOC:txnOH]
Os05g0540800	26849865	26857015	GO:0035267	NuA4 histone acetyltransferase complex	"A complex having histone acetylase activity on chromatin, as well as ATPase, DNA helicase and structural DNA binding activities. The complex is thought to be involved in double-strand DNA break repair. Subunits of the human complex include HTATIP/TIP60, TRRAP, RUVBL1, BUVBL2, beta-actin and BAF53/ACTL6A. In yeast, the complex has 13 subunits, including the catalytic subunit Esa1 (homologous to h…
Os05g0540800	26849865	26857015	GO:0043967	histone H4 acetylation	"The modification of histone H4 by the addition of an acetyl group." [GOC:jl]
Os05g0540800	26849865	26857015	GO:0043968	histone H2A acetylation	"The modification of histone H2A by the addition of an acetyl group." [GOC:jl]
Os05g0540800	26849865	26857015	GO:0006281	DNA repair	"The process of restoring DNA after damage. Genomes are subject to damage by chemical and physical agents in the environment (e.g. UV and ionizing radiations, chemical mutagens, fungal and bacterial toxins, etc.) and by free radicals or alkylating agents endogenously generated in metabolism. DNA is also damaged because of errors during its replication. A variety of different DNA repair pathways h…
Os05g0540800	26849865	26857015	GO:0003714	transcription corepressor activity	"A protein or a member of a complex that interacts specifically and non-covalently with a DNA-bound DNA-binding transcription factor to repress the transcription of specific genes. Corepressors often act by altering chromatin structure and modifications. For example, one class of transcription coregulators modifies chromatin structure through covalent modification of histones. A second ATP-depend…
Os05g0540800	26849865	26857015	GO:0006338	chromatin remodeling	"Dynamic structural changes to eukaryotic chromatin occurring throughout the cell division cycle. These changes range from the local changes necessary for transcriptional regulation to global changes necessary for chromosome segregation." [GOC:jid, GOC:vw, PMID:12697820]
Os05g0540800	26849865	26857015	GO:0035267	NuA4 histone acetyltransferase complex	"A complex having histone acetylase activity on chromatin, as well as ATPase, DNA helicase and structural DNA binding activities. The complex is thought to be involved in double-strand DNA break repair. Subunits of the human complex include HTATIP/TIP60, TRRAP, RUVBL1, BUVBL2, beta-actin and BAF53/ACTL6A. In yeast, the complex has 13 subunits, including the catalytic subunit Esa1 (homologous to h…
Os05g0540800	26849865	26857015	GO:0035267	NuA4 histone acetyltransferase complex	"A complex having histone acetylase activity on chromatin, as well as ATPase, DNA helicase and structural DNA binding activities. The complex is thought to be involved in double-strand DNA break repair. Subunits of the human complex include HTATIP/TIP60, TRRAP, RUVBL1, BUVBL2, beta-actin and BAF53/ACTL6A. In yeast, the complex has 13 subunits, including the catalytic subunit Esa1 (homologous to h…
Os05g0540800	26849865	26857015	GO:0043967	histone H4 acetylation	"The modification of histone H4 by the addition of an acetyl group." [GOC:jl]
Os05g0540800	26849865	26857015	GO:0043967	histone H4 acetylation	"The modification of histone H4 by the addition of an acetyl group." [GOC:jl]
Os05g0540800	26849865	26857015	GO:0043968	histone H2A acetylation	"The modification of histone H2A by the addition of an acetyl group." [GOC:jl]
Os05g0540800	26849865	26857015	GO:0043968	histone H2A acetylation	"The modification of histone H2A by the addition of an acetyl group." [GOC:jl]
Os05g0540800	26849865	26857015	GO:0003677	DNA binding	"Any molecular function by which a gene product interacts selectively and non-covalently with DNA (deoxyribonucleic acid)." [GOC:dph, GOC:jl, GOC:tb, GOC:vw]
Os05g0540800	26849865	26857015	GO:1903507	negative regulation of nucleic acid-templated transcription	"Any process that stops, prevents or reduces the frequency, rate or extent of nucleic acid-templated transcription." [GO_REF:0000058, GOC:pr, GOC:TermGenie, GOC:txnOH, GOC:vw]
Os05g0540800	26849865	26857015	GO:0000812	Swr1 complex	"A multisubunit protein complex that is involved in chromatin remodeling. It is required for the incorporation of the histone variant H2AZ into chromatin. In S. cerevisiae, the complex contains Swr1p, a Swi2/Snf2-related ATPase, and 12 additional subunits." [GOC:rb, PMID:14645854, PMID:14690608, PMID:19355820]
Os05g0540800	26849865	26857015	GO:0005634	nucleus	"A membrane-bounded organelle of eukaryotic cells in which chromosomes are housed and replicated. In most cells, the nucleus contains all of the cell's chromosomes except the organellar chromosomes, and is the site of RNA synthesis and processing. In some species, or in specialized cell types, RNA metabolism or DNA replication may be absent." [GOC:go_curators]
Os05g0540900	26858393	26859779	GO:0016020	membrane	"A lipid bilayer along with all the proteins and protein complexes embedded in it an attached to it." [GOC:dos, GOC:mah, ISBN:0815316194]
Os05g0540900	26858393	26859779	GO:0016021	integral component of membrane	"The component of a membrane consisting of the gene products and protein complexes having at least some part of their peptide sequence embedded in the hydrophobic region of the membrane." [GOC:dos, GOC:go_curators]
Os05g0541000	26858474	26860247
